# Supplementary material for: Analysis of the dermatophyte Trichophyton rubrum expressed sequence tags
Source: BMC Genomics. 2006 Oct 11;7:255. doi: 10.1186/1471-2164-7-255 (PMC1621083; doi:10.1186/1471-2164-7-255)
Supplement: Additional File 1 — ESTs Comparison. [file 1471-2164-7-255-S1.xls]

## Sheet: sheet1
Comparison of ESTs to those already available in GenBank
Some proteinase more abundant in the condition of Monod's research
GenBank Accession Number	E_value	Subject_discription
AJ882205	2e-47	subtilisin-like protease SUB4 [Trichophyton rubrum]
AJ882146	4e-98	subtilisin-like protease SUB4 [Trichophyton verrucosum]
AJ882609	1e-119	subtilisin-like protease SUB4 [Trichophyton rubrum]
AJ883914	1e-125	dipeptidyl-peptidase IV [Trichophyton rubrum]
AJ881569	1e-107	leucine aminopeptidase 1 [Trichophyton rubrum]
AJ883114	1e-96	leucine aminopeptidase 1 [Trichophyton rubrum]
AJ882444	1e-08	leucine aminopeptidase 1 [Trichophyton rubrum]
AJ881890	9e-64	leucine aminopeptidase 2 [Trichophyton rubrum]
AJ883745	3e-39	leucine aminopeptidase 2 [Trichophyton rubrum]
AJ882840	1e-124	leucine aminopeptidase 2 [Trichophyton rubrum]
AJ883265	1e-106	leucine aminopeptidase 2 [Trichophyton rubrum]
AJ883223	8e-81	leucine aminopeptidase 2 [Trichophyton rubrum]
AJ883998	7e-47	leucine aminopeptidase 2 [Trichophyton rubrum]
AJ883959	6e-68	leucine aminopeptidase 2 [Trichophyton rubrum]
AJ883913	5e-43	leucine aminopeptidase 2 [Trichophyton rubrum]
AJ882594	4e-87	leucine aminopeptidase 2 [Trichophyton rubrum]
AJ882582	4e-88	leucine aminopeptidase 2 [Trichophyton rubrum]
AJ882210	2e-67	putative secreted metalloprotease 4 [Trichophyton rubrum]
Some proteinase expressed not only in the condition of Monod's research but also in YPD media
GenBank Accession Number	NR Comparison		BMU01672 ESTs Pool Comparison
	E_value	Subject_discription	E_value	Subject_name
AJ881161	1e-110	subtilisin-like protease SUB1 [Trichophyton rubrum]	0	C3039-Contig1
AJ882459	7e-75	subtilisin-like protease SUB1 [Trichophyton rubrum]	1e-164	C3039-Contig1
AJ884183	1e-108	subtilisin-like protease SUB5 [Trichophyton rubrum]	0	C2199-Contig1
AJ880769	2e-73	subtilisin-like protease SUB5 [Trichophyton rubrum]	0	C2199-Contig1
AJ881562	1e-105	subtilisin-like protease SUB5 [Trichophyton rubrum]	0	C2199-Contig1
AJ881665	7e-81	subtilisin-like protease SUB5 [Trichophyton rubrum]	0	C2199-Contig1
AJ883532	1e-134	subtilisin-like protease SUB5 [Trichophyton rubrum]	0	C2199-Contig1
AJ883115	1e-77	subtilisin-like protease SUB5 [Trichophyton rubrum]	0	C2199-Contig1
AJ881859	1e-117	subtilisin-like protease SUB5 [Trichophyton rubrum]	0	C2199-Contig1
AJ882662	1e-107	subtilisin-like protease SUB5 [Trichophyton rubrum]	0	C2199-Contig1
AJ882596	1e-102	subtilisin-like protease SUB5 [Trichophyton rubrum]	0	C2199-Contig1
AJ882498	3e-87	subtilisin-like protease SUB5 [Trichophyton rubrum]	0	C2199-Contig1
AJ882432	2e-66	subtilisin-like protease SUB5 [Trichophyton rubrum]	0	C2199-Contig1
