# Supplementary material for: Analysis of the dermatophyte Trichophyton rubrum expressed sequence tags
Source: BMC Genomics. 2006 Oct 11;7:255. doi: 10.1186/1471-2164-7-255 (PMC1621083; doi:10.1186/1471-2164-7-255)
Supplement: Additional File 2 — metabolism overview. [file 1471-2164-7-255-S2.xls]

## Sheet: sheet1
Some T. rubrum ESTs probably involved in glycolysis, citrate cycle, and oxidative phosphorylation systems
Pathway	EC in T. rubrum	Contig/EST Name	GenBank Acc. No.	E_value	Product
Glycolysis / Gluconeogenesis
	1.1.1.1
		C3101-Contig1		1e-131	1.2.1.1 D-isomer specific 2-hydroxyacid dehydrogenase family protein [EC:1.1.1.1 1.2.1.1]
		C0815-Contig1		1e-84	alcohol dehydrogenase [EC:1.1.1.1]
		EST023206	DW699725	2e-60	glutathione-dependent formaldehyde dehydrogenase [EC:1.1.1.1]
		C0753-Contig1		1e-43	alcohol dehydrogenase [EC:1.1.1.1]
		EST030379	DW706898	1e-25	alcohol dehydrogenase [EC:1.1.1.1]
	1.2.1.12
		C3559-Contig5		1e-139	glyceraldehyde-3-phosphate dehydrogenase [EC:1.2.1.12]
		C3192-Contig1		5e-32	similar to glyceraldehyde-3-phosphate dehydrogenase (phosphorylating) (EC 1.2.1.12) - mouse [EC:1.2.1.12]
	1.2.1.3
		C3249-Contig1		1e-123	aldehyde dehydrogenase [EC:1.2.1.3]
		C2425-Contig1		2e-98	probable aldehyde dehydrogenase [EC:1.2.1.3]
		C2229-Contig1		5e-82	aldehyde dehydrogenase family protein [EC:1.2.1.3]
		C0961-Contig1		9e-70	probable aldehyde dehydrogenase oxidoreductase protein [EC:1.2.1.3]
		C2540-Contig1		7e-55	mitochondrial aldehyde dehydrogenase [EC:1.2.1.3]
		EST021371	DW697890	2e-54	probable aldehyde dehydrogenase [EC:1.2.1.3]
		C2741-Contig1		2e-50	2-ketoglutarate semialdehyde dehydrogenase [EC:1.2.1.3]
	1.2.1.5
		EST028723	DW705242	6e-19	aldehyde dehydrogenases [EC:1.2.1.5]
	1.2.4.1
		C2525-Contig1		5e-74	pyruvate dehydrogenase e1 component alpha subunit, mitochondrial precursor [EC:1.2.4.1]
		C2352-Contig1		2e-73	pyruvate dehydrogenase E1 component, beta subunit [EC:1.2.4.1]
	1.8.1.4
		C0889-Contig1		1e-19	dihydrolipoamide dehydrogenase, mitochondrial precursor (EC 1.8.1.4) [EC:1.8.1.4]
		C1817-Contig1		2e-16	an FAD flavoprotein which contains a pair of redox-active cysteines involved in the transfer of reducing equivalents from the FAD cofactor to the substrate [EC:1.8.1.4]
	2.3.1.12
		C2088-Contig1		1e-105	dihydrolipoamide acetyltransferase component of pyruvate dehydrogenase complex [EC:2.3.1.12]
		C1535-Contig1		6e-91	branched-chain alpha-keto acid dehydrogenase (lipoamide component) [EC:2.3.1.12]
		C2359-Contig1		4e-55	pyruvate dehydrogenase, dihydrolipoamide acetyltransferase component [EC:2.3.1.12]
	2.7.1.1
		C2771-Contig1		1e-82	Glucose phosphorylation [EC:2.7.1.1]
		EST031488	DW708007	5e-29	Glucose phosphorylation [EC:2.7.1.1]
		EST023064	DW699583	7e-16	Hexokinase A [EC:2.7.1.1]
	2.7.1.11
		EST020303	DW696822	1e-38	6-phosphofructokinase beta subunit [EC:2.7.1.11]
		EST001131	DW406710	7e-30	6-phosphofructokinase beta subunit [EC:2.7.1.11]
	2.7.1.2
		C1676-Contig1		3e-66	glucokinase [EC:2.7.1.2]
		C3188-Contig1		1e-129	glucokinase [EC:2.7.1.2]
	2.7.1.40
		EST008709	DW685228	2e-31	Required for START A in the cell cycle and sporulation [EC:2.7.1.40]
		EST031936	DW708455	3e-32	putative pyruvate kinase [EC:2.7.1.40]
	2.7.1.69
		C1762-Contig1		1e-114	2.7.1.69 phosphoenolpyruvate-protein phosphotransferase,EI/HPr/EIIA components [EC:2.7.3.9 2.7.1.69]
		EST034647	DW711166	1e-102	2.7.1.69 phosphoenolpyruvate-protein phosphotransferase,EI/HPr/EIIA components [EC:2.7.3.9 2.7.1.69]
		C2102-Contig1		5e-88	PTS system, mannitol-specific enzyme IIABC components [EC:2.7.1.69]
		EST019452	DW695971	8e-26	putative fructose-specific permease [EC:2.7.1.69]
	2.7.2.3
		C3447-Contig1		1e-158	phosphoglycerate kinase [EC:2.7.2.3]
		EST022789	DW699308	2e-49	phosphoglycerate kinase [EC:2.7.2.3]
		C0751-Contig1		5e-44	phosphoglycerate kinase [EC:2.7.2.3]
	3.1.3.11
		C3043-Contig1		6e-86	fructose-1,6-bisphosphatase [EC:3.1.3.11]
	4.1.1.1
		C1134-Contig1		2e-28	pyruvate decarboxylase [EC:4.1.1.1]
		C2345-Contig1		3e-74	pyruvate decarboxylase [EC:4.1.1.1]
	4.1.2.13
		C3571-Contig3		2e-73	fructose-bisphosphate aldolase, class II [EC:4.1.2.13]
		C3571-Contig4		1e-129	fructose-bisphosphate aldolase, class II [EC:4.1.2.13]
	4.2.1.11
		C3475-Contig1		1e-178	enolase I [EC:4.2.1.11]
		EST016733	DW693252	5e-28	enolase (ENO2) (ENO1) [EC:4.2.1.11]
		EST016824	DW693343	2e-30	enolase (ENO2) (ENO1) [EC:4.2.1.11]
	5.3.1.1
		C3003-Contig1		1e-82	triosephosphate isomerase [EC:5.3.1.1]
	5.3.1.9
		C0674-Contig1		2e-59	glucose-6-phosphate isomerase [EC:5.3.1.9]
		C3099-Contig1		1e-146	Phosphoglucoisomerase [EC:5.3.1.9]
		EST033135	DW709654	1e-68	Phosphoglucoisomerase [EC:5.3.1.9]
	5.4.2.1
		EST001985	DW678504	4e-71	phosphoglycerate mutase [EC:5.4.2.1]
		C1750-Contig1		5e-62	phosphoglycerate mutase [EC:5.4.2.1]
	5.4.2.2
		C1667-Contig1		4e-86	phosphoglucomutase [EC:5.4.2.2]
		C2819-Contig1		5e-41	phosphoglucomutase, alpha-D-glucose phosphate-specific [EC:5.4.2.2]
		EST000595	DW406174	2e-60	phosphoglucomutase [EC:5.4.2.2]
	6.2.1.1
		C3092-Contig1		1e-120	acetyl-CoA synthetase [EC:6.2.1.1]
		EST002617	DW679136	5e-62	acetyl-CoA synthetase (ACS2) [EC:6.2.1.1]
		EST008769	DW685288	2e-54	acetyl-coenzyme A synthetase [EC:6.2.1.1]
Citrate cycle (TCA cycle)
	1.1.1.37
		C2580-Contig1		2e-78	mitochondrial malate dehydrogenase [EC:1.1.1.37]
		C3202-Contig1		3e-98	malate dehydrogenase [EC:1.1.1.37]
	1.1.1.41
		C1462-Contig1		6e-66	putative isocitrate dehydrogenase (EC 1.1.1.41) [EC:1.1.1.41]
	1.1.1.42
		C3266-Contig1		1e-177	isocitrate dehydrogenase, NADP-dependent, monomeric-type [EC:1.1.1.42]
		C2537-Contig1		1e-133	homo- isocitrate dehydrogenase [EC:1.1.1.42]
	1.2.4.2
		C3180-Contig1		0	syntenic homolog of Saccharomyces cerevisiae YIL125W (KGD1) [EC:1.2.4.2]
		C2557-Contig1		1e-126	2-oxoglutarate dehydrogenase e1 component [EC:1.2.4.2]
		EST018022	DW694541	1e-41	alpha-ketoglutarate dehydrogenase [EC:1.2.4.2]
	1.3.5.1
		EST021354	DW697873	1e-84	probable succinate dehydrogenase flavoprotein subunit precursor(ec 1.3.5.1) [EC:1.3.5.1]
		C2895-Contig1		2e-53	succinate dehydrogenase (ubiquinone) iron-sulfur protein precursor [EC:1.3.5.1]
		C0492-Contig1		2e-36	putative succinate dehydrogenase membrane anchor subunit precursor [EC:1.3.5.1]
	1.3.99.1
		C3201-Contig1		0	osmotic growth protein [EC:1.3.99.1]
	1.8.1.4
		C0889-Contig1		1e-19	dihydrolipoamide dehydrogenase, mitochondrial precursor (EC 1.8.1.4) [EC:1.8.1.4]
		C1817-Contig1		2e-16	an FAD flavoprotein which contains a pair of redox-active cysteines involved in the transfer of reducing equivalents from the FAD cofactor to the substrate [EC:1.8.1.4]
	2.3.1.61
		EST010169	DW686688	2e-24	2-oxoglutarate dehydrogenase complex E2 component [EC:2.3.1.61]
		EST002251	DW678770	8e-48	dihydrolipoamide succinyltransferase component [EC:2.3.1.61]
	2.3.3.1
		EST023758	DW700277	1e-160	2.3.3.1 citrate synthase [EC:2.3.3.1]
		C0829-Contig1		2e-92	nuclear citrate synthase [EC:2.3.3.1]
	2.3.3.8
		C1335-Contig1		6e-46	probable ATP citrate lyase [EC:2.3.3.8]
		C1810-Contig1		2e-93	probable ATP citrate lyase [EC:2.3.3.8]
		C3254-Contig1		1e-156	putative ATP-citrate (pro-S-) lyase [EC:2.3.3.8]
		EST015536	DW692055	3e-54	probable ATP citrate lyase [EC:2.3.3.8]
	4.1.1.49
		C3474-Contig1		9e-84	phosphoenolpyruvate carboxylkinase [EC:4.1.1.49]
		EST011243	DW687762	2e-74	phosphoenolpyruvate carboxykinase [ATP] [EC:4.1.1.49]
	4.1.3.6
		EST031361	DW707880	9e-16	citrate lyase beta chain [EC:4.1.3.6]
	4.2.1.2
		EST023804	DW700323	1e-99	fumarase [EC:4.2.1.2]
		EST015099	DW691618	1e-46	mitochondrial fumarate hydratase, 5-prime end [EC:4.2.1.2]
	4.2.1.3
		C1700-Contig1		5e-77	mitochondrial aconitase [EC:4.2.1.3]
		EST022634	DW699153	5e-77	mitochondrial aconitase [EC:4.2.1.3]
	6.2.1.4
		C1982-Contig1		1e-148	atp-specific succinyl-coa synthetase beta subuni t [EC:6.2.1.4]
		C2016-Contig1		3e-79	probable succinyl-coa ligase [EC:6.2.1.4]
	6.2.1.5
		C0058-Contig1		1e-96	succinyl-CoA synthetase, alpha chain [EC:6.2.1.5]
	6.4.1.1
		EST027169	DW703688	4e-58	pyruvate carboxylase (EC 6.4.1.1) [EC:6.4.1.1]
		EST021587	DW698106	6e-52	pyruvate carboxylase (EC 6.4.1.1) [EC:6.4.1.1]
Oxidative phosphorylation	1.10.2.2
		C0758-Contig1		7e-13	ubiquinol-cytochrome c reductase iron-sulfur subunit (RIP1) [EC:1.10.2.2]
		C1714-Contig1		1e-36	cytochrome C reductase core protein II [EC:1.10.2.2]
		C1879-Contig1		2e-75	component of ubiquinol cytochrome- c reductase complex [EC:1.10.2.2]
		C2457-Contig1		1e-106	Cytochrome c1 [EC:1.10.2.2]
		C2585-Contig1		4e-29	ubiquinol-cytochrome c reductase complex subunit [EC:1.10.2.2]
		EST023226	DW699745	1e-36	cytochrome C reductase core protein II [EC:1.10.2.2]
	1.10.3.-
		C0726-Contig1		4e-60	putative ubiquinol oxidase subunit II [EC:1.10.3.-]
		C1164-Contig1		1e-37	cytochrome O ubiquinol oxidase [EC:1.10.3.-]
		C2094-Contig1		5e-82	cytochrome ubiquinol oxidase subunit I [EC:1.10.3.-]
		C3211-Contig1		2e-52	cyanide-insensitive terminal oxidase CioB [EC:1.10.3.-]
		EST033665	DW710184	1e-100	cytochrome ubiquinol oxidase subunit I [EC:1.10.3.-]
		EST033971	DW710490	9e-21	1.10.3.- cytochrome D ubiquinol oxidase subunit II [EC:1.10.3.-]
	1.3.5.1
		C0224-Contig1		3e-29	putative succinate dehydrogenase membrane anchor subunit precursor [EC:1.3.5.1]
		C0492-Contig1		2e-36	putative succinate dehydrogenase membrane anchor subunit precursor [EC:1.3.5.1]
		C2776-Contig1		3e-27	putative succinate dehydrogenase cytochrome b subunit precursor. [EC:1.3.5.1]
		C2895-Contig1		2e-53	succinate dehydrogenase (ubiquinone) iron-sulfur protein precursor [EC:1.3.5.1]
		EST021354	DW697873	1e-84	probable succinate dehydrogenase flavoprotein subunit precursor(ec 1.3.5.1) [EC:1.3.5.1]
		EST002682	DW679201	2e-29	putative succinate dehydrogenase membrane anchor subunit precursor [EC:1.3.5.1]
	1.3.99.1
		C3201-Contig1		0	osmotic growth protein [EC:1.3.99.1]
	1.6.5.3
		C2517-Contig1		1e-167	NADH dehydrogenase I, G subunit [EC:1.6.5.3]
		C3083-Contig1		1e-167	NADH dehydrogenase I, C/D subunit [EC:1.6.5.3]
		C2394-Contig1		1e-111	NADH dehydrogenase I, G subunit [EC:1.6.5.3]
		C2374-Contig1		1e-83	mitochondrial NADH-ubiquinone oxidoreductase [EC:1.6.5.3]
		C2682-Contig1		4e-82	NADH-ubiquinone oxidoreductase [EC:1.6.5.3]
		C2669-Contig1		4e-75	NADH-ubiquinone oxidoreductase 49 kDa subunit, mitochondrial precursor [EC:1.6.5.3]
		C2348-Contig1		5e-71	mitochondrial complex I NUIM TYKY subunit (proton translocation) [EC:1.6.5.3]
	1.6.99.3
		C1568-Contig1		2e-78	putative nadh-dehydrogenase [EC:1.6.99.3]
		EST033640	DW710159	8e-68	1.6.99.3 NADH dehydrogenase (ubiquinone) flavoprotein 2, 24kDa [EC:1.6.5.3 1.6.99.3]
		EST022283	DW698802	2e-50	1.6.99.3 NADH dehydrogenase (ubiquinone) flavoprotein 2, 24kDa [EC:1.6.5.3 1.6.99.3]
		EST001381	DW406960	5e-31	1.6.99.3 NADH-ubiquinone oxidoreductase (mitochondrial), putative [EC:1.6.5.3 1.6.99.3]
		EST002200	DW678719	6e-21	1.6.99.3 NADH-ubiquinone oxidoreductase B18 subunit, putative [EC:1.6.5.3 1.6.99.3]
	1.9.3.1
		EST034403	DW710922	1e-137	cytochrome c oxidase subunit (cbb3-type) [EC:1.9.3.1]
		EST032809	DW709328	1e-129	1.9.3.1 cytochrome c oxidase polypeptide I [EC:1.9.3.1]
		EST032081	DW708600	2e-96	cytochrome c oxidase, cbb3-type, subunit III [EC:1.9.3.1]
	2.5.1.-
		C3357-Contig1		2e-25	4-hydroxybenzoate polyprenyl transferase [EC:2.5.1.-]
		EST001214	DW406793	5e-52	Required for an essential posttranslational stage in assembly of cytochrome oxidase [EC:2.5.1.-]
	3.6.1.1
		C3274-Contig1		1e-127	inorganic pyrophosphatase [EC:3.6.1.1]
		EST017277	DW693796	5e-21	inorganic pyrophosphatase [EC:3.6.1.1]
	3.6.3.10
		C0300-Contig1		8e-57	3.6.3.9 Ca2+ ATPase [EC:3.6.3.10 3.6.3.9]
		EST014635	DW691154	9e-23	3.6.3.9 Ca2+ ATPase [EC:3.6.3.10 3.6.3.9]
		EST031509	DW708028	2e-14	copper-transporting ATPase [EC:3.6.3.10]
		EST002713	DW679232	3e-56	3.6.3.4 copper-transporting P1-type ATPase [EC:3.6.3.10 3.6.3.4]
	3.6.3.14
		C3318-Contig1		0	F-type H+-transporting ATPase alpha chain!!(ATP1) [EC:3.6.3.14]
		C3424-Contig1		0	ATP synthase beta chain, mitochondrial precursor (EC 3.6.1.34) [EC:3.6.3.14]
		EST033940	DW710459	1e-121	V-type H+-transporting ATPase subunit A [EC:3.6.3.14]
		EST024718	DW701237	9e-92	V-type H+-transporting ATPase subunit A [EC:3.6.3.14]
		C1123-Contig1		3e-82	vacuolar ATPase V1 domain subunit D [EC:3.6.3.14]
		EST003818	DW680337	2e-76	vacuolar ATPase V1 domain subunit D [EC:3.6.3.14]
		EST026099	DW702618	4e-69	V-type H+-transporting ATPase subunit A [EC:3.6.3.14]
		C3332-Contig1		2e-68	participates in catalysis of ATP hydrolysis/synthesis and in the assembly/stability of F1 [EC:3.6.3.14]
		C1581-Contig1		9e-62	vacuolar ATPase V0 domain subunit d (36 kDa) [EC:3.6.3.14]
	3.6.3.6
		C3419-Contig1		0	plasma membrane ATPase [EC:3.6.3.6]
		C1647-Contig1		1e-121	vacuolar ATPase V1 domain subunit B [EC:3.6.3.6]
		C2913-Contig1		1e-111	plasma membrane H+-ATPase [EC:3.6.3.6]
		C1062-Contig1		1e-63	vacuolar ATPase V0 domain subunit c [EC:3.6.3.6]

## Sheet: sheet2
Some T. rubrum ESTs probably involved in sugar metabolism
Pathway	EC in T. rubrum	Contig/EST Name	GenBank Acc. No.	E_value	Product
Fructose and mannose metabolism
	1.1.1.-
		C2471-Contig1		1e-124	erythronate-4-phosphate dehydrogenase [EC:1.1.1.-]
		C0569-Contig1		4e-46	NADP(H)-dependent alcohol dehydrogenase [EC:1.1.1.-]
		C3316-Contig1		1e-45	probable L-sorbosone dehydrogenase [EC:1.1.1.-]
	1.1.1.14
		C2274-Contig1		2e-82	putative sorbitol dehydrogenase [EC:1.1.1.14]
		C2905-Contig1		5e-32	putative sorbitol dehydrogenase [EC:1.1.1.14]
		EST011883	DW688402	1e-31	L-iditol 2-dehydrogenase [EC:1.1.1.14]
	1.1.1.17
		C3530-Contig1		1e-78	PTS system, mannitol-1-phosphate dehydrogenase (enzyme III) [EC:1.1.1.17]
	1.1.1.271
		EST007160	DW683679	6e-23	GDP-fucose synthetase [EC:1.1.1.271]
		EST031547	DW708066	1e-40	GDP-fucose synthetase [EC:1.1.1.271]
	2.4.1.-
		C2354-Contig1		1e-123	lipopolysaccharide core biosynthesis protein WaaG [EC:2.4.1.-]
		EST020745	DW697264	3e-76	mannosyltransferase (KRE2) [EC:2.4.1.-]
		C0924-Contig1		7e-54	glycosyltransferase [EC:2.4.1.-]
		EST033279	DW709798	2e-39	maltooligosyltrehalose synthase [EC:2.4.1.-]
	2.7.1.1
		C2771-Contig1		1e-82	Glucose phosphorylation [EC:2.7.1.1]
		EST031488	DW708007	5e-29	Glucose phosphorylation [EC:2.7.1.1]
		EST023064	DW699583	7e-16	Hexokinase A [EC:2.7.1.1]
	2.7.1.105
		EST016245	DW692764	2e-55	6-Phosphofructose-2-kinase [EC:2.7.1.105]
		EST022786	DW699305	4e-41	3.1.3.46 6-phosphofructo-2-kinases [EC:2.7.1.105 3.1.3.46]
	2.7.1.11
		EST020303	DW696822	1e-38	6-phosphofructokinase beta subunit [EC:2.7.1.11]
		EST001131	DW406710	7e-30	6-phosphofructokinase beta subunit [EC:2.7.1.11]
	2.7.1.69
		EST019452	DW695971	8e-26	putative fructose-specific permease [EC:2.7.1.69]
		EST026730	DW703249	3e-50	PTS system, arbutin-like II component [EC:2.7.1.69]
	2.7.7.13
		C1013-Contig1		2e-63	putative mannose-1-phosphate guanyltransferase. [EC:2.7.7.13]
		EST024402	DW700921	1e-30	putative mannose-1-phosphate guanyltransferase. [EC:2.7.7.13]
	2.7.7.22
		C3031-Contig1		1e-110	alginate biosynthesis protein AlgA [EC:2.7.7.22]
	3.1.3.-
		C0355-Contig1		3e-37	DL-glycerol-3-phosphatase [EC:3.1.3.-]
		C2948-Contig1		3e-67	hypothetical protein, putative hydrolase [EC:3.1.3.-]
	3.1.3.11
		C3043-Contig1		6e-86	fructose-1,6-bisphosphatase [EC:3.1.3.11]
	3.1.3.46
		EST026882	DW703401	3e-32	fructose-2,6-bisphosphatase [EC:3.1.3.46]
		EST022786	DW699305	4e-41	3.1.3.46 6-phosphofructo-2-kinases [EC:2.7.1.105 3.1.3.46]
		EST033739	DW710258	5e-51	fructose-2,6-bisphosphatase (FBP26) [EC:3.1.3.46]
	4.1.2.-
		EST025423	DW701942	2e-17	2,4-dihydroxyhept-2-ene-1, 7-dioic acid aldolase [EC:4.1.2.-]
		EST027448	DW703967	4e-70	probable L-allo-threonine aldolase [EC:4.1.2.-]
	4.1.2.13
		C3571-Contig3		2e-73	fructose-bisphosphate aldolase, class II [EC:4.1.2.13]
		C3571-Contig4		1e-129	fructose-bisphosphate aldolase, class II [EC:4.1.2.13]
	4.1.2.17
		C0656-Contig1		5e-16	aldolase [EC:4.1.2.17]
		C3324-Contig1		4e-17	aldolase [EC:4.1.2.17]
	4.2.2.3
		EST032078	DW708597	2e-11	poly(beta-d-mannuronate) lyase precursor AlgL [EC:4.2.2.3]
	5.3.1.1
		C3003-Contig1		1e-82	triosephosphate isomerase [EC:5.3.1.1]
	5.3.1.5
		C2849-Contig1		7e-29	xylose isomerase [EC:5.3.1.5]
	5.3.1.8
		C0196-Contig1		9e-78	putative mannose-6-phosphate isomerase [EC:5.3.1.8]
		EST026286	DW702805	7e-50	catalyzes the interconversion of fructose-6-P and mannose-6-P [EC:5.3.1.8]
		EST021608	DW698127	1e-45	catalyzes the interconversion of fructose-6-P and mannose-6-P [EC:5.3.1.8]
	5.4.2.8
		C2159-Contig1		1e-79	phosphomannomutase [EC:5.4.2.8]
		C1109-Contig1		5e-65	phosphomannomutase [EC:5.4.2.8]
Starch and sucrose metabolism
	2.4.1.1
		C2426-Contig1		1e-101	starch phosphorylase (GPH1) [EC:2.4.1.1]
		C2495-Contig1		4e-76	glycogen phosphorylase [EC:2.4.1.1]
		C1850-Contig1		3e-53	Releases glucose-1-phosphate from glycogen [EC:2.4.1.1]
		EST029539	DW706058	3e-35	glycogen phosphorylase [EC:2.4.1.1]
	2.4.1.11
		EST003139	DW679658	3e-17	glycogen(starch) synthase [EC:2.4.1.11]
	2.4.1.14
		C1971-Contig1		1e-13	translation initiation factor eIF4E isoform 4 [EC:2.4.1.14]
	2.4.1.15
		C1644-Contig1		1e-132	alpha,alpha-trehalose-phosphate synthase [udp-forming] [EC:2.4.1.15]
	2.4.1.18
		EST024342	DW700861	1e-105	1,4-alpha-glucan branching enzyme [EC:2.4.1.18]
		C1945-Contig1		3e-85	glucan (1,4-alpha-), branching enzyme 1 [EC:2.4.1.18]
		EST021575	DW698094	2e-54	Glycogen branching enzyme [EC:2.4.1.18]
	2.4.1.34
		C3226-Contig1		0	putative 1,3-beta-glucan synthase component [EC:2.4.1.34]
		C0963-Contig1		1e-109	Highly similar to FKS1 (GSC1). GSC2 and FKS1 encode redundant catalytic components of 1,3-beta-glucan synthase. Deletion of both is lethal [EC:2.4.1.34]
		EST018650	DW695169	1e-56	Highly similar to FKS1 (GSC1). GSC2 and FKS1 encode redundant catalytic components of 1,3-beta-glucan synthase. Deletion of both is lethal [EC:2.4.1.34]
		EST028103	DW704622	2e-25	1,3-beta-glucan synthase [EC:2.4.1.34]
	2.7.1.-
		C2635-Contig1		1e-135	casein kinase I homolog ckI3 [EC:2.7.1.-]
		EST025736	DW702255	3e-93	protein kinase skp1p [EC:2.7.1.-]
	2.7.1.1
		C2771-Contig1		1e-82	Glucose phosphorylation [EC:2.7.1.1]
		EST031488	DW708007	5e-29	Glucose phosphorylation [EC:2.7.1.1]
		EST023064	DW699583	7e-16	Hexokinase A [EC:2.7.1.1]
	2.7.1.2
		C1676-Contig1		3e-66	glucokinase [EC:2.7.1.2]
		C3188-Contig1		1e-129	glucokinase [EC:2.7.1.2]
	2.7.1.69
		C1762-Contig1		1e-114	2.7.1.69 phosphoenolpyruvate-protein phosphotransferase,EI/HPr/EIIA components [EC:2.7.3.9 2.7.1.69]
		EST034647	DW711166	1e-102	2.7.1.69 phosphoenolpyruvate-protein phosphotransferase,EI/HPr/EIIA components [EC:2.7.3.9 2.7.1.69]
		C2102-Contig1		5e-88	PTS system, mannitol-specific enzyme IIABC components [EC:2.7.1.69]
	2.7.7.33
		C1223-Contig1		5e-29	alpha-D-glucose-1-phosphate cytidylyltransferase [EC:2.7.7.33]
	2.7.7.9
		C2031-Contig1		4e-06	translation initiation factor eIF2B subunit [EC:2.7.7.9]
		EST033858	DW710377	1e-104	putative UTP--glucose-1-phosphate uridylyltransferase [EC:2.7.7.9]
	3.2.1.1
		EST023457	DW699976	2e-34	putative alpha-amylase [EC:3.2.1.1]
	3.2.1.20
		EST003027	DW679546	2e-18	CG6453 gene product [EC:3.2.1.20]
		EST002075	DW678594	2e-16	3.2.1.20 glycoaqmylase involved in beta-1,6-glucan synthesis [EC:3.2.1.3 3.2.1.20]
	3.2.1.21
		EST025308	DW701827	2e-29	beta-glucosidase 2 precursor [EC:3.2.1.21]
	3.2.1.3
		EST002075	DW678594	2e-16	3.2.1.20 glycoaqmylase involved in beta-1,6-glucan synthesis [EC:3.2.1.3 3.2.1.20]
		EST015346	DW691865	9e-08	glucoamylase precursor [EC:3.2.1.3]
	3.2.1.58
		C3375-Contig1		1e-49	Cell wall endo-beta-1,3-glucanase [EC:3.2.1.58]
		EST019188	DW695707	1e-23	putative 1,3-beta-d-glucanohydrolase [EC:3.2.1.58]
		C1924-Contig1		2e-20	cell wall glucanase [EC:3.2.1.58]
		C3375-Contig2		3e-19	glucan 1,3-beta-glucosidase (BGL2) [EC:3.2.1.58]
		EST011701	DW688220	5e-19	glucan 1,3-beta-glucosidase [EC:3.2.1.58]
	3.6.1.-
		C3397-Contig1		1e-102	probable chaperone protein DnaK (heat shock protein 70) (heat shock 70 kda protein) (HSP70) [EC:3.6.1.-]
		C3322-Contig1		1e-94	ATP-dependent DNA helicase RecG [EC:3.6.1.-]
		C2992-Contig1		1e-91	probable cation-transporting P-type ATPase [EC:3.6.1.-]
		EST026280	DW702799	2e-91	probable ATP-dependent DNA helicase [EC:3.6.1.-]
	4.2.1.45
		C0665-Contig1		2e-19	CDP-glucose 4,6-dehydratase [EC:4.2.1.45]
	5.3.1.9
		C0674-Contig1		2e-59	glucose-6-phosphate isomerase [EC:5.3.1.9]
		C3099-Contig1		1e-146	Phosphoglucoisomerase [EC:5.3.1.9]
		EST033135	DW709654	1e-68	Phosphoglucoisomerase [EC:5.3.1.9]
	5.4.2.2
		C1667-Contig1		4e-86	phosphoglucomutase [EC:5.4.2.2]
		C2819-Contig1		5e-41	phosphoglucomutase, alpha-D-glucose phosphate-specific [EC:5.4.2.2]
		EST000595	DW406174	2e-60	phosphoglucomutase [EC:5.4.2.2]

## Sheet: monosaccharide transporter
Some T. rubrum ESTs probably involved in monosaccharide transport
Contig/EST Name	GenBank Acc. No.	COG annotation			KOG annotation			NR annotation	GO annotation
		COG	Code	Product	KOG	Code	Product
C1661-Contig1		COG4213	G	ABC-type xylose transport system, periplasmic component				D-xylose ABC transporter, periplasmic-D xylose binding protein [Pseudomonas syringae pv. tomato str. DC3000]	TIGR_CMR|BA0669 SPTR:Q81V34 symbol:BA0669 "ribose ABC transporter, ribose-binding protein" [GO:0015611 "D-ribose-importing ATPase activity" evidence=ISS] [GO:0015752 "D-ribose transport" evidence=ISS] Pfam:PF00532 InterPro:IPR001761 EMBL:AE017334 EMBL:AE017225 EMBL:AE017026 HSSP:P02925 TIGR:BA0669 TIGR:GBAA0669 SPTR:Q81V34
C2849-Contig1		COG2115	G	Xylose isomerase				xylose isomerase [Pseudomonas syringae pv. tomato str. DC3000]	TIGR_CMR|PSPTO3002 SPTR:Q880Z4 symbol:PSPTO3002 "xylose isomerase" [GO:0006098 "pentose-phosphate shunt" evidence=ISS] [GO:0009045 "xylose isomerase activity" evidence=ISS] HAMAP:MF_00455 InterPro:IPR001998 Pfam:PF00259 PROSITE:PS00173 HSSP:P45687 PRINTS:PR00688 PROSITE:PS00172 EMBL:AE016866 TIGR:PSPTO3002 SPTR:Q880Z4
C1280-Contig1		COG0656	R	Aldo/keto reductases, related to diketogulonate reductase	KOG1577	R	Aldo/keto reductase family proteins	D-xylose reductase (Xyl1), putative [Aspergillus fumigatus Af293]	SGD|S000001146 SPTR:P38715 symbol:GRE3 "aldose reductase" [GO:0005634 "nucleus" evidence=IDA] [GO:0005737 "cytoplasm" evidence=IDA] [GO:0004032 "aldehyde reductase activity" evidence=IDA] [GO:0004033 "aldo-keto reductase activity" evidence=ISS] [GO:0006950 "response to stress" evidence=IDA] [GO:0019568 "arabinose catabolism" evidence=IMP;IDA] [GO:0042843 "D-xylose catabolism" evidence=IMP;IDA] PF…
C3148-Contig1		COG4213	G	ABC-type xylose transport system, periplasmic component				D-xylose ABC transporter, periplasmic-D xylose binding protein [Pseudomonas syringae pv. tomato str. DC3000]
EST033498	DW710017	COG1129	G	ABC-type sugar transport system, ATPase component				PROBABLE D-XYLOSE ATP-BINDING ABC TRANSPORTER PROTEIN [Ralstonia solanacearum GMI1000]	TIGR_CMR|PSPTO2368 SPTR:Q883I9 symbol:PSPTO2368 "ribose ABC transporter, ATP-binding protein" [GO:0015611 "D-ribose-importing ATPase activity" evidence=ISS] [GO:0015752 "D-ribose transport" evidence=ISS] InterPro:IPR003593 InterPro:IPR003439 Pfam:PF00005 Prosite:PS00211 GO:GO:0006810 ProDom:PD000006 SMART:SM00382 PROSITE:PS50893 EMBL:AE016864 TIGR:PSPTO2368 SPTR:Q883I9
C3053-Contig1		COG0738	G	Fucose permease				fucose permease [Azotobacter vinelandii AvOP]	TIGR_CMR|CBU0265 SPTR:Q83EQ0 symbol:CBU0265 "glucose/galactose transporter family protein" [GO:0008645 "hexose transport" evidence=ISS] [GO:0015149 "hexose transporter activity" evidence=ISS] Pfam:PF07690 InterPro:IPR007114 GO:GO:0006810 InterPro:IPR011701 PROSITE:PS50850 InterPro:IPR005964 TIGRFAMs:TIGR01272 EMBL:AE016960 TIGR:CBU0265 SPTR:Q83EQ0
EST022226	DW698745							related to L-fucose permease, putative [Aspergillus fumigatus Af293]
C0959-Contig1		COG0738	G	Fucose permease				MFS monosaccharide transporter, putative [Aspergillus fumigatus Af293]	TIGR_CMR|CBU0265 SPTR:Q83EQ0 symbol:CBU0265 "glucose/galactose transporter family protein" [GO:0008645 "hexose transport" evidence=ISS] [GO:0015149 "hexose transporter activity" evidence=ISS] Pfam:PF07690 InterPro:IPR007114 GO:GO:0006810 InterPro:IPR011701 PROSITE:PS50850 InterPro:IPR005964 TIGRFAMs:TIGR01272 EMBL:AE016960 TIGR:CBU0265 SPTR:Q83EQ0
C1741-Contig1		COG0477	GEPR	Permeases of the major facilitator superfamily	KOG0254	R	Predicted transporter (major facilitator superfamily)	putative sugar transporter [Aspergillus fumigatus Af293]	SGD|S000000795 SPTR:P39924 symbol:HXT13 "high affinity hexose transporter" [GO:0005886 "plasma membrane" evidence=ISS] [GO:0005353 "fructose transporter activity" evidence=IGI] [GO:0005355 "glucose transporter activity" evidence=IGI] [GO:0015578 "mannose transporter activity" evidence=IGI] [GO:0008645 "hexose transport" evidence=IGI] Interpro:IPR005829 InterPro:IPR007114 InterPro:IPR005828 InterP…
EST003943	DW680462	COG0477	GEPR	Permeases of the major facilitator superfamily	KOG0254	R	Predicted transporter (major facilitator superfamily)	monosaccharide transporter [Aspergillus fumigatus Af293]	SGD|S000005355 SPTR:P53631 symbol:HXT17 "hexose transporter" [GO:0005886 "plasma membrane" evidence=ISS] [GO:0005353 "fructose transporter activity" evidence=IGI] [GO:0005355 "glucose transporter activity" evidence=IGI] [GO:0015578 "mannose transporter activity" evidence=IGI] [GO:0008645 "hexose transport" evidence=IGI] Interpro:IPR005829 InterPro:IPR007114 InterPro:IPR005828 InterPro:IPR003663 S…
EST017670	DW694189	COG0477	GEPR	Permeases of the major facilitator superfamily	KOG0254	R	Predicted transporter (major facilitator superfamily)	hypothetical protein AN4277.2 [Aspergillus nidulans FGSC A4]	SGD|S000002751 SPTR:P39003 symbol:HXT6 "hexose transporter" [GO:0005739 "mitochondrion" evidence=IDA] [GO:0005886 "plasma membrane" evidence=ISS] [GO:0005353 "fructose transporter activity" evidence=TAS] [GO:0005355 "glucose transporter activity" evidence=IDA;TAS] [GO:0015578 "mannose transporter activity" evidence=TAS] [GO:0008645 "hexose transport" evidence=TAS] SGD:S000002751 Interpro:IPR00582…
EST021696	DW698215	COG0477	GEPR	Permeases of the major facilitator superfamily	KOG0254	R	Predicted transporter (major facilitator superfamily)	putative sugar transporter [Aspergillus fumigatus Af293]	SGD|S000002751 SPTR:P39003 symbol:HXT6 "hexose transporter" [GO:0005739 "mitochondrion" evidence=IDA] [GO:0005886 "plasma membrane" evidence=ISS] [GO:0005353 "fructose transporter activity" evidence=TAS] [GO:0005355 "glucose transporter activity" evidence=IDA;TAS] [GO:0015578 "mannose transporter activity" evidence=TAS] [GO:0008645 "hexose transport" evidence=TAS] SGD:S000002751 Interpro:IPR00582…

## Sheet: amino acid metabolism
Some T. rubrum ESTs probably involved in amino acid metabolism
Pathway	EC in T. rubrum	Contig/EST Name	GenBank Acc. No.	E_value	Product
Glutamate metabolism	1.2.1.16
		C2134-Contig1		7e-32	succinate-semialdehyde dehydrogenase I, NADP-dependent [EC:1.2.1.16]
		EST026740	DW703259	8e-72	succinate semialdehyde dehydrogenase [EC:1.2.1.16]
		EST022326	DW698845	1e-20	succinate-semialdehyde dehydrogenase [EC:1.2.1.16]
	1.4.1.13
		EST008441	DW684960	1e-46	putative Glutamate synthase (NADPH, GOGAT); involved with glutamine synthetase (Gln1p) in glutamate biosynthesis; by similarity to S. cerevisiae GLT1 [EC:1.4.1.13]
		EST024527	DW701046	7e-90	glutamate synthase [EC:1.4.1.13]
		EST031019	DW707538	1e-88	1.4.1.13 glutamate synthase [NADPH] large chain precursor [EC:1.4.1.13]
		EST002342	DW678861	7e-65	putative Glutamate synthase (NADPH, GOGAT); involved with glutamine synthetase (Gln1p) in glutamate biosynthesis; by similarity to S. cerevisiae GLT1 [EC:1.4.1.13]
	1.4.1.2
		C0227-Contig1		8e-22	NAD-specific glutamate dehydrogenase [EC:1.4.1.2]
		C3434-Contig1		1e-179	NAD-specific glutamate dehydrogenase [EC:1.4.1.2]
		EST017749	DW694268	1e-14	NAD-specific glutamate dehydrogenase [EC:1.4.1.2]
		EST018593	DW695112	5e-22	NAD-specific glutamate dehydrogenase [EC:1.4.1.2]
	1.4.1.3
		EST032880	DW709399	2e-20	1.4.1.3 glutamate dehydrogenase [EC:1.4.1.3]
	1.4.1.4
		EST026467	DW702986	7e-40	NADP-glutamate dehydrogenase [EC:1.4.1.4]
		EST026387	DW702906	2e-36	NADP-glutamate dehydrogenase [EC:1.4.1.4]
		EST000156	DW405735	1e-41	NADP-glutamate dehydrogenase [EC:1.4.1.4]
	1.5.1.12
		C0675-Contig1		1e-106	1.5.1.12 bifunctional proline oxidoreductase/transcriptional repressor [EC:1.5.99.8 1.5.1.12]
		C0922-Contig1		1e-69	delta-1-pyrroline-5-carboxylate dehydrogenase precursor [EC:1.5.1.12]
		C3027-Contig1		1e-111	1.5.99.8 proline dehydrogenase/delta-1-pyrroline-5-carboxylate dehydrogenase [EC:1.5.1.12 1.5.99.8]
		EST016812	DW693331	5e-08	binding-protein-dependent transport systems inner membrane component [EC:1.5.1.12]
		EST009848	DW686367	3e-27	delta-1-pyrroline-5-carboxylate dehydrogenase precursor [EC:1.5.1.12]
		EST011999	DW688518	4e-26	delta-1-pyrroline-5-carboxylate dehydrogenase precursor [EC:1.5.1.12]
		EST022257	DW698776	2e-29	delta-1-pyrroline-5-carboxylate dehydrogenase precursor [EC:1.5.1.12]
		EST003506	DW680025	4e-28	1-pyrroline-5-carboxylate dehydrogenase [EC:1.5.1.12]
	1.8.1.7
		C1052-Contig1		2e-37	glutathione reductase; maintains high lelvels of glutathione in the cytosol; similar to S. cerevisiae GLR1 [EC:1.8.1.7]
		C1702-Contig1		6e-46	glutathione reductase [EC:1.8.1.7]
	2.4.2.14
		C1206-Contig1		7e-43	amidophosphoribosyltransferase [EC:2.4.2.14]
		EST032912	DW709431	1e-36	amidophosphoribosyltransferase [EC:2.4.2.14]
	2.6.1.1
		C0250-Contig1		1e-113	glutamate oxaloacetate transaminase 2, mitochondrial [EC:2.6.1.1]
		C0754-Contig1		2e-93	aspartate aminotransferase [EC:2.6.1.1]
		C1107-Contig1		2e-26	aspartate aminotransferase (AAT2) [EC:2.6.1.1]
		C1449-Contig1		4e-50	CG8430 gene product from transcript CG8430-RB [EC:2.6.1.1]
		C1456-Contig1		2e-74	glutamate oxaloacetate transaminase 2, mitochondrial [EC:2.6.1.1]
		C2314-Contig1		2e-41	aspartate aminotransferase [EC:2.6.1.1]
		C2344-Contig1		3e-20	aspartate aminotransferase [EC:2.6.1.1]
		C2375-Contig1		2e-29	glutamate oxaloacetate transaminase 1, soluble [EC:2.6.1.1]
		C3035-Contig1		6e-71	aspartate aminotransferase [EC:2.6.1.1]
		C3154-Contig1		3e-98	2.6.1.1 2.6.1.44 alanine glyoxylate aminotransferase [EC:2.6.1.45 2.6.1.1 2.6.1.44]
		C3218-Contig1		8e-40	putative bifunctional protein [Includes: transcriptional regulator (GntR family) ; ATP-binding component of a transport system ] [EC:2.6.1.1]
		C3350-Contig1		2e-85	aminotransferase, classes I and II [EC:2.6.1.1]
		EST020942	DW697461	3e-33	2.6.1.1 aspartate aminotransferase [EC:2.6.1.1]
		EST009276	DW685795	4e-11	putative bifunctional protein [Includes: transcriptional regulator (GntR family) ; ATP-binding component of a transport system ] [EC:2.6.1.1]
		EST014080	DW690599	3e-30	putative bifunctional protein [Includes: transcriptional regulator (GntR family) ; ATP-binding component of a transport system ] [EC:2.6.1.1]
		EST031931	DW708450	3e-67	probable aminotransferase [EC:2.6.1.1]
		EST031985	DW708504	2e-54	putative aspartate aminotransferase [EC:2.6.1.1]
		EST033020	DW709539	1e-104	aminotransferase, classes I and II [EC:2.6.1.1]
		EST033998	DW710517	4e-09	probable aminotransferase [EC:2.6.1.1]
	2.6.1.16
		C3161-Contig1		1e-159	glucoseamine-6- phosphate synthase [EC:2.6.1.16]
		EST021639	DW698158	9e-23	glucosamine--fructose-6-phosphate aminotransferase (isomerizing) [EC:2.6.1.16]
		EST034012	DW710531	5e-84	glucosamine--fructose-6-phosphate aminotransferase (isomerizing) [EC:2.6.1.16]
		EST023673	DW700192	1e-85	glucosamine--fructose-6-phosphate aminotransferase (isomerizing) [EC:2.6.1.16]
		EST002219	DW678738	9e-20	glucosamine--fructose-6-phosphate aminotransferase (isomerizing) [EC:2.6.1.16]
		EST003453	DW679972	2e-32	catalyzes first step in hexosamine pathway required for biosynthesis of cell wall precursors [EC:2.6.1.16]
	2.6.1.19
		C1477-Contig1		1e-100	4-aminobutyrate aminotransferase [EC:2.6.1.19]
		EST030165	DW706684	3e-15	4-aminobutyrate aminotransferase (EC 2.6.1.19) [EC:2.6.1.19]
	2.6.1.2
		C2249-Contig1		3e-69	alanine transaminase [EC:2.6.1.2]
	4.1.1.15
		C1570-Contig1		4e-54	glutamate decarboxylase, putative [EC:4.1.1.15]
		C1883-Contig1		5e-17	dihydrosphingosine-1-phosphate lyase [EC:4.1.1.15]
		C2148-Contig1		6e-63	glutamate decarboxylase [EC:4.1.1.15]
		C2520-Contig1		1e-40	glutamate decarboxylase [EC:4.1.1.15]
		EST011926	DW688445	4e-32	dihydrosphingosine-1-phosphate lyase [EC:4.1.1.15]
		EST034389	DW710908	4e-25	dihydrosphingosine-1-phosphate lyase [EC:4.1.1.15]
		EST002446	DW678965	3e-13	glutamic acid decarboxylase [EC:4.1.1.15]
		EST003098	DW679617	9e-22	glutamate decarboxylase [EC:4.1.1.15]
	4.1.1.19
		EST033207	DW709726	2e-69	probable orn/arg/lys decarboxylase [EC:4.1.1.19]
	5.1.1.3
		C2527-Contig2		4e-69	glutamate racemase [EC:5.1.1.3]
	6.1.1.18
		EST030929	DW707448	2e-07	glutaminyl-tRNA synthetase [EC:6.1.1.18]
		EST000224	DW405803	2e-29	probable glutaminyl-trna synthetase [EC:6.1.1.18]
	6.3.1.2
		C2444-Contig1		1e-100	glutamine synthetase, putative [EC:6.3.1.2]
		C3555-Contig1		3e-31	glutamine synthetase [EC:6.3.1.2]
		EST029912	DW706431	8e-06	glutamine synthetase [EC:6.3.1.2]
		EST033290	DW709809	6e-16	putative glutamine synthetase [EC:6.3.1.2]
	6.3.2.2
		C0102-Contig1		6e-29	glutamate-cysteine ligase, catalytic subunit [EC:6.3.2.2]
		EST012326	DW688845	3e-28	glutamate--cysteine ligase [EC:6.3.2.2]
	6.3.2.3
		C2824-Contig1		2e-47	glutathione synthetase [EC:6.3.2.3]
		C2872-Contig1		7e-67	glutathione synthetase [EC:6.3.2.3]
	6.3.5.1
		EST008486	DW685005	2e-50	NAD(+) synthetase, putative [EC:6.3.5.1]
		EST002542	DW679061	5e-44	Glutamine-dependent NAD Synthetase [EC:6.3.5.1]
	6.3.5.2
		EST027417	DW703936	1e-117	GMP synthase [glutamine-hydrolyzing] [EC:6.3.5.2]
	6.3.5.5
		C2691-Contig1		5e-07	putative carbamoyl-phosphate synthase large chain [EC:6.3.5.5]
		C3160-Contig1		1e-108	2.1.3.2 carbamoyl phosphate synthetase, arginine specific [EC:6.3.5.5 2.1.3.2]
		EST009005	DW685524	2e-71	6.3.5.5 carbamoyl-phosphate synthase large chain [EC:6.3.5.5]
		EST025061	DW701580	1e-104	6.3.5.5 carbamoyl-phosphate synthase large chain [EC:6.3.5.5]
		EST025803	DW702322	2e-84	carbamoyl-phosphate synthase [EC:6.3.5.5]
		EST001363	DW406942	8e-37	2.1.3.2 ura1 protein contains: glutamine-dependent carbamoyl-phosphatesynthase [EC:6.3.5.5 2.1.3.2]
		EST003641	DW680160	3e-89	2.1.3.2 carbamoyl phosphate synthetase, arginine specific [EC:6.3.5.5 2.1.3.2]
Alanine and aspartate metabolism	1.4.3.16
		EST032892	DW709411	7e-10	putative L-aspartate oxidase [EC:1.4.3.16]
	2.1.3.2
		C0452-Contig1		5e-92	aspartate transcarbamoylase [EC:2.1.3.2]
		C3160-Contig1		1e-108	2.1.3.2 carbamoyl phosphate synthetase, arginine specific [EC:6.3.5.5 2.1.3.2]
		EST001363	DW406942	8e-37	2.1.3.2 ura1 protein contains: glutamine-dependent carbamoyl-phosphatesynthase [EC:6.3.5.5 2.1.3.2]
		EST003641	DW680160	3e-89	2.1.3.2 carbamoyl phosphate synthetase, arginine specific [EC:6.3.5.5 2.1.3.2]
	2.3.1.7
		EST004583	DW681102	6e-13	mitochondrial carnitine acetyltransferase [EC:2.3.1.7]
		EST030311	DW706830	3e-50	mitochondrial carnitine acetyltransferase [EC:2.3.1.7]
	2.6.1.1
		C0250-Contig1		1e-113	glutamate oxaloacetate transaminase 2, mitochondrial [EC:2.6.1.1]
		C0754-Contig1		2e-93	aspartate aminotransferase [EC:2.6.1.1]
		C1107-Contig1		2e-26	aspartate aminotransferase (AAT2) [EC:2.6.1.1]
		C1449-Contig1		4e-50	CG8430 gene product from transcript CG8430-RB [EC:2.6.1.1]
		C1456-Contig1		2e-74	glutamate oxaloacetate transaminase 2, mitochondrial [EC:2.6.1.1]
		C2314-Contig1		2e-41	aspartate aminotransferase [EC:2.6.1.1]
		C2344-Contig1		3e-20	aspartate aminotransferase [EC:2.6.1.1]
		C2375-Contig1		2e-29	glutamate oxaloacetate transaminase 1, soluble [EC:2.6.1.1]
		C3035-Contig1		6e-71	aspartate aminotransferase [EC:2.6.1.1]
		C3154-Contig1		3e-98	2.6.1.1 2.6.1.44 alanine glyoxylate aminotransferase [EC:2.6.1.45 2.6.1.1 2.6.1.44]
		C3218-Contig1		8e-40	putative bifunctional protein [Includes: transcriptional regulator (GntR family) ; ATP-binding component of a transport system ] [EC:2.6.1.1]
		C3350-Contig1		2e-85	aminotransferase, classes I and II [EC:2.6.1.1]
		EST020942	DW697461	3e-33	2.6.1.1 aspartate aminotransferase [EC:2.6.1.1]
		EST009276	DW685795	4e-11	putative bifunctional protein [Includes: transcriptional regulator (GntR family) ; ATP-binding component of a transport system ] [EC:2.6.1.1]
		EST014080	DW690599	3e-30	putative bifunctional protein [Includes: transcriptional regulator (GntR family) ; ATP-binding component of a transport system ] [EC:2.6.1.1]
		EST031931	DW708450	3e-67	probable aminotransferase [EC:2.6.1.1]
		EST031985	DW708504	2e-54	putative aspartate aminotransferase [EC:2.6.1.1]
		EST033020	DW709539	1e-104	aminotransferase, classes I and II [EC:2.6.1.1]
		EST033998	DW710517	4e-09	probable aminotransferase [EC:2.6.1.1]
	2.6.1.18
		C0244-Contig1		3e-62	omega-amino acid--pyruvate aminotransferase [EC:2.6.1.18]
		EST031055	DW707574	2e-47	omega-amino acid--pyruvate aminotransferase [EC:2.6.1.18]
		EST032265	DW708784	5e-65	omega-amino acid:pyruvate aminotransferase [EC:2.6.1.18]
	2.6.1.19
		C1477-Contig1		1e-100	4-aminobutyrate aminotransferase [EC:2.6.1.19]
		EST030165	DW706684	3e-15	4-aminobutyrate aminotransferase (EC 2.6.1.19) [EC:2.6.1.19]
	2.6.1.2
		C2249-Contig1		3e-69	alanine transaminase [EC:2.6.1.2]
	2.6.1.44
		C3154-Contig1		3e-98	2.6.1.1 2.6.1.44 alanine glyoxylate aminotransferase [EC:2.6.1.45 2.6.1.1 2.6.1.44]
		EST021099	DW697618	7e-45	putative aminotransferase [EC:2.6.1.44]
	3.5.1.1
		C3260-Contig1		2e-28	L-asparaginase I [EC:3.5.1.1]
		EST002016	DW678535	3e-31	probable L-asparaginase [EC:3.5.1.1]
	4.1.1.15
		C1570-Contig1		4e-54	glutamate decarboxylase, putative [EC:4.1.1.15]
		C1883-Contig1		5e-17	dihydrosphingosine-1-phosphate lyase [EC:4.1.1.15]
		C2148-Contig1		6e-63	glutamate decarboxylase [EC:4.1.1.15]
		C2520-Contig1		1e-40	glutamate decarboxylase [EC:4.1.1.15]
		EST011926	DW688445	4e-32	dihydrosphingosine-1-phosphate lyase [EC:4.1.1.15]
		EST034389	DW710908	4e-25	dihydrosphingosine-1-phosphate lyase [EC:4.1.1.15]
		EST002446	DW678965	3e-13	glutamic acid decarboxylase [EC:4.1.1.15]
		EST003098	DW679617	9e-22	glutamate decarboxylase [EC:4.1.1.15]
	4.3.2.1
		EST019407	DW695926	4e-49	probable argininosuccinate lyase (EC 4.3.2.1) [EC:4.3.2.1]
		EST027423	DW703942	5e-15	argininosuccinate lyase [EC:4.3.2.1]
		EST026991	DW703510	1e-26	probable argininosuccinate lyase protein [EC:4.3.2.1]
		EST031913	DW708432	1e-52	probable argininosuccinate lyase (EC 4.3.2.1) [EC:4.3.2.1]
		EST032348	DW708867	2e-39	probable argininosuccinate lyase (EC 4.3.2.1) [EC:4.3.2.1]
	4.3.2.2
		C0843-Contig1		3e-64	adenylosuccinate lyase [EC:4.3.2.2]
		C1273-Contig1		1e-66	adenylosuccinate lyase [EC:4.3.2.2]
		C2170-Contig1		1e-130	adenylosuccinate lyase [EC:4.3.2.2]
		EST006123	DW682642	3e-23	adenylosuccinate lyase [EC:4.3.2.2]
		EST027865	DW704384	9e-23	adenylosuccinate lyase [EC:4.3.2.2]
	6.1.1.12
		C1722-Contig1		1e-23	Aspartyl-tRNA synthetase, cytosolic [EC:6.1.1.12]
		C2648-Contig1		9e-83	aspartyl-tRNA synthetase [EC:6.1.1.12]
		EST013632	DW690151	5e-70	Aspartyl-tRNA synthetase, cytosolic [EC:6.1.1.12]
		EST004101	DW680620	2e-65	Aspartyl-tRNA synthetase, cytosolic [EC:6.1.1.12]
	6.1.1.22
		C2959-Contig1		1e-28	asparaginyl-tRNA synthetase [EC:6.1.1.22]
		EST007875	DW684394	4e-43	asparaginyl-tRNA synthetase [EC:6.1.1.22]
		EST023584	DW700103	1e-108	asparaginyl-tRNA synthetase [EC:6.1.1.22]
	6.1.1.7
		C1905-Contig1		1e-128	alanyl-tRNA synthetase [EC:6.1.1.7]
		EST029468	DW705987	1e-37	probable alanyl-trna synthetase, cytoplasmic [EC:6.1.1.7]
		EST003996	DW680515	6e-15	alanyl-tRNA synthetase related protein [EC:6.1.1.7]
	6.3.4.4
		C0921-Contig1		2e-52	6.3.4.4 adenylosuccinate synthetase [EC:6.3.4.4]
		C2861-Contig1		6e-87	adenylosuccinate synthetase [EC:6.3.4.4]
		C2924-Contig1		1e-108	adenylosuccinate synthetase (EC 6.3.4.4) [EC:6.3.4.4]
	6.3.4.5
		C0417-Contig1		5e-52	argininosuccinate synthetase [EC:6.3.4.5]
	6.3.5.4
		C1360-Contig1		7e-80	putative asparagine synthase [EC:6.3.5.4]
		C1635-Contig1		2e-29	putative asparagine synthase [EC:6.3.5.4]
		C1963-Contig1		1e-101	asparagine synthetase [EC:6.3.5.4]
	6.4.1.1
		EST017072	DW693591	1e-41	pyruvate carboxylase subunit A / pyruvate carboxylase subunit B [EC:6.4.1.1]
		EST027169	DW703688	4e-58	pyruvate carboxylase (EC 6.4.1.1) [EC:6.4.1.1]
		EST032311	DW708830	7e-28	pyruvate carboxylase subunit A / pyruvate carboxylase subunit B [EC:6.4.1.1]
		EST021587	DW698106	6e-52	pyruvate carboxylase (EC 6.4.1.1) [EC:6.4.1.1]
Glycine, serine and threonine metabolism	1.1.1.-
		C0569-Contig1		4e-46	NADP(H)-dependent alcohol dehydrogenase [EC:1.1.1.-]
		C1868-Contig1		5e-24	putative short-chain dehydrogenase [EC:1.1.1.-]
		C2471-Contig1		1e-124	erythronate-4-phosphate dehydrogenase [EC:1.1.1.-]
		C3314-Contig1		3e-27	putative L-sorbosone dehydrogenase (SNDH) protein [EC:1.1.1.-]
		C3316-Contig1		1e-45	probable L-sorbosone dehydrogenase [EC:1.1.1.-]
		EST026133	DW702652	3e-30	putative zinc-containing alcohol dehydrogenase protein [EC:1.1.1.-]
	1.1.1.3
		EST002119	DW678638	2e-13	homoserine dehydrogenase [EC:1.1.1.3]
		EST003850	DW680369	1e-31	homoserine dehydrogenase [EC:1.1.1.3]
	1.1.1.95
		EST015612	DW692131	8e-50	3-phosphoglycerate dehydrogenase, serine biosynthesis [EC:1.1.1.95]
		EST021400	DW697919	1e-27	D-3-phosphoglycerate dehydrogenase [EC:1.1.1.95]
	1.1.99.1
		C1809-Contig1		2e-77	putative GMC oxidoreductase [EC:1.1.99.1]
		C3214-Contig1		1e-62	choline dehydrogenase [EC:1.1.99.1]
		EST016828	DW693347	1e-36	putative oxidoreductase [EC:1.1.99.1]
		EST017569	DW694088	5e-06	possible GMC-type oxidoreductase [EC:1.1.99.1]
		EST013872	DW690391	5e-43	putative oxidoreductase [EC:1.1.99.1]
		EST025574	DW702093	2e-66	putative GMC oxidoreductase [EC:1.1.99.1]
		EST021468	DW697987	4e-19	choline dehydrogenase [EC:1.1.99.1]
		EST033748	DW710267	8e-06	choline dehydrogenase CHD oxidoreductase flavoprotein FAD membrane [EC:1.1.99.1]
	1.2.1.11
		C2366-Contig1		6e-75	aspartate-semialdehyde dehydrogenase [EC:1.2.1.11]
	1.2.1.8
		C1967-Contig1		6e-11	betaine aldehyde dehydrogenase, putative [EC:1.2.1.8]
		C2267-Contig1		3e-97	NAD+-dependent betaine aldehyde dehydrogenase [EC:1.2.1.8]
		EST031820	DW708339	3e-40	1.2.1.8 putative betaine aldehyde dehydrogenase (badh) oxidoreductase protein [EC:1.2.1.8]
	1.4.3.6
		C0375-Contig1		5e-23	copper-containing amine oxidase [EC:1.4.3.6]
	1.4.4.2
		EST024659	DW701178	1e-119	glycine dehydrogenase [EC:1.4.4.2]
		EST031316	DW707835	4e-71	glycine cleavage system P protein [EC:1.4.4.2]
		EST001264	DW406843	3e-54	putative glycine cleavage system P protein [EC:1.4.4.2]
	1.5.3.1
		C0835-Contig1		2e-10	oxidoreductase, FAD-binding [EC:1.5.3.1]
		C1871-Contig1		6e-15	putative sarcosine oxidase beta subunit [EC:1.5.3.1]
	1.8.1.4
		C0889-Contig1		1e-19	dihydrolipoamide dehydrogenase, mitochondrial precursor (EC 1.8.1.4) [EC:1.8.1.4]
		C1817-Contig1		2e-16	an FAD flavoprotein which contains a pair of redox-active cysteines involved in the transfer of reducing equivalents from the FAD cofactor to the substrate [EC:1.8.1.4]
	2.1.1.17
		EST017975	DW694494	3e-06	phosphatidylethanolamine methyltransferase. [EC:2.1.1.17]
	2.1.1.71
		C1658-Contig1		4e-58	methylene-fatty-acyl- phospholipid synthase [EC:2.1.1.71]
	2.1.2.1
		C0112-Contig1		1e-71	serine hydroxymethyltransferase [EC:2.1.2.1]
		C0295-Contig1		9e-47	serine hydroxymethyltransferase [EC:2.1.2.1]
		EST019591	DW696110	6e-07	glycine hydroxymethyltransferase - like protein [EC:2.1.2.1]
		EST022931	DW699450	5e-76	serine hydroxymethyltransferase [EC:2.1.2.1]
	2.1.2.10
		EST021021	DW697540	8e-36	glycine cleavage system T protein [EC:2.1.2.10]
		EST028822	DW705341	2e-20	putative aminomethyltransferase precursor [EC:2.1.2.10]
	2.3.1.37
		C1377-Contig1		1e-101	5-aminolevulinate synthase [EC:2.3.1.37]
	2.6.1.44
		C3154-Contig1		3e-98	2.6.1.1 2.6.1.44 alanine glyoxylate aminotransferase [EC:2.6.1.45 2.6.1.1 2.6.1.44]
		EST021099	DW697618	7e-45	putative aminotransferase [EC:2.6.1.44]
	2.6.1.45
		C3154-Contig1		3e-98	2.6.1.1 2.6.1.44 alanine glyoxylate aminotransferase [EC:2.6.1.45 2.6.1.1 2.6.1.44]
		C0310-Contig1		3e-36	serine--glyoxylate aminotransferase [EC:2.6.1.45]
		C3154-Contig1		3e-98	2.6.1.1 2.6.1.44 alanine glyoxylate aminotransferase [EC:2.6.1.45 2.6.1.1 2.6.1.44]
	2.6.1.52
		C0434-Contig1		7e-26	3-phosphoserine transaminase [EC:2.6.1.52]
		C1641-Contig1		8e-95	3-phosphoserine aminotransferase [EC:2.6.1.52]
		EST021694	DW698213	3e-19	phosphoserine transaminase [EC:2.6.1.52]
		EST001045	DW406624	6e-44	phosphoserine aminotransferase [EC:2.6.1.52]
		EST004288	DW680807	1e-22	phosphoserine transaminase [EC:2.6.1.52]
	2.7.1.39
		C0601-Contig1		6e-12	homoserine kinase [EC:2.7.1.39]
		EST002956	DW679475	4e-39	homoserine kinase [EC:2.7.1.39]
	2.7.2.4
		C1207-Contig1		4e-63	aspartate kinase [EC:2.7.2.4]
		EST013071	DW689590	1e-17	First step in common pathway for methionine and threonine biosynthesis [EC:2.7.2.4]
	2.7.8.8
		C1663-Contig1		2e-54	cdp-diacylglycerol--serine o-phosphatidyltransfe rase [EC:2.7.8.8]
		EST005751	DW682270	2e-36	phosphatidylserine synthase (CHO1) [EC:2.7.8.8]
	3.1.3.3
		EST008622	DW685141	3e-18	phosphoserine phosphatase [EC:3.1.3.3]
		EST031010	DW707529	2e-09	3.1.3.3 putative phosphoserine phosphatase protein [EC:3.1.3.3]
	3.1.4.3
		EST026149	DW702668	3e-49	phospholipase C [EC:3.1.4.3]
	4.1.1.65
		C0177-Contig1		3e-14	putative phosphatidylserine decarboxylase proenzyme 1 precursor [EC:4.1.1.65]
		EST021640	DW698159	1e-20	phosphatidylserine decarboxylase (PSD2) [EC:4.1.1.65]
		EST003113	DW679632	5e-47	phosphatidylserine decarboxylase (PSD1) [EC:4.1.1.65]
	4.1.2.5
		C1742-Contig1		8e-33	threonine aldolase (GLY1) [EC:4.1.2.5]
	4.2.1.22
		C1578-Contig1		1e-136	2.5.1.47 cysteine synthase [EC:4.2.1.22 2.5.1.47]
		C2416-Contig1		1e-103	cystathionine beta-synthase [EC:4.2.1.22]
		EST026541	DW703060	6e-18	cystathionine beta-synthase [EC:4.2.1.22]
		EST029191	DW705710	1e-32	cystathionine beta-synthase [EC:4.2.1.22]
	4.2.3.1
		EST002091	DW678610	5e-37	threonine synthase [EC:4.2.3.1]
	4.3.1.17
		C0972-Contig1		9e-96	L-serine dehydratase 1 [EC:4.3.1.17]
		C2211-Contig1		1e-26	L-serine dehydratase [EC:4.3.1.17]
		C3219-Contig1		2e-50	L-serine dehydratase [EC:4.3.1.17]
		EST011699	DW688218	9e-08	L-serine dehydratase [EC:4.3.1.17]
	4.3.1.18
		C0718-Contig1		9e-38	D-serine deaminase (dehydratase) [EC:4.3.1.18]
		EST003160	DW679679	6e-60	4.3.1.18 probable D-serine deaminase (d-serine dehydratase) protein [EC:4.3.1.18]
	4.3.1.19
		EST031943	DW708462	1e-64	threonine dehydratase catabolic [EC:4.3.1.19]
		EST001465	DW407044	2e-35	threonine dehydratase biosynthetic [EC:4.3.1.19]
	4.4.1.1
		C0404-Contig1		5e-65	cystathionine gamma-lyase [EC:4.4.1.1]
		C2584-Contig1		1e-46	cystathionine gamma-lyase [EC:4.4.1.1]
	6.1.1.11
		C2253-Contig1		3e-33	seryl-trna synthetase, cytoplasmic (EC 6.1.1.11) [EC:6.1.1.11]
	6.1.1.14
		C0732-Contig1		2e-31	6.1.1.14 glycyl-tRNA synthetase beta chain [EC:6.1.1.14]
		EST032157	DW708676	9e-66	glycyl-tRNA synthase [EC:6.1.1.14]
	6.1.1.3
		C0285-Contig1		5e-37	threonyl-tRNA synthetase [EC:6.1.1.3]
Methionine metabolism	2.1.1.13
		EST000537	DW406116	1e-122	5-methyltetrahydrofolate-- homocysteine methyltransferase [EC:2.1.1.13]
	2.1.1.14
		C3482-Contig1		0	5-methyltetrahydropteroyltriglutamate-- homocystei methyltransferase(ec 2.1.1.14) [EC:2.1.1.14]
		EST027039	DW703558	2e-11	5-methyltetrahydropteroyltriglutamate-- homocystei methyltransferase(ec 2.1.1.14) [EC:2.1.1.14]
		EST021789	DW698308	5e-12	methionine-synthesizing 5- methyltetrahydropteroyltriglutamate--homocysteine methyltransferase [EC:2.1.1.14]
	2.1.1.37
		EST025566	DW702085	7e-12	site-specific DNA-methyltransferase [EC:2.1.1.37]
	2.3.1.31
		C0296-Contig1		2e-17	homoserine O-acetyltransferase [EC:2.3.1.31]
		EST006696	DW683215	1e-18	homoserine O-acetyltransferase [EC:2.3.1.31]
		EST022703	DW699222	4e-25	putative homoserine O-acetyltransferase [EC:2.3.1.31]
	2.5.1.48
		EST018981	DW695500	2e-27	putative cystathionine gamma-synthase [EC:2.5.1.48]
		EST008548	DW685067	5e-42	cystathionine gamma- synthase [EC:2.5.1.48]
		EST027260	DW703779	7e-35	cystathionine gamma-synthase [EC:2.5.1.48]
		EST027281	DW703800	2e-58	putative cystathionine gamma-synthase [EC:2.5.1.48]
		EST031187	DW707706	6e-20	cystathionine gamma-synthase [EC:2.5.1.48]
	2.5.1.49
		C1209-Contig1		2e-77	homocysteine synthase (EC 4.2.99.10). [EC:2.5.1.49]
		EST008526	DW685045	2e-31	homocysteine synthase (EC 4.2.99.10). [EC:2.5.1.49]
	2.5.1.6
		C0618-Contig1		2e-37	S-adenosylmethionine synthetase [EC:2.5.1.6]
		EST033775	DW710294	5e-49	S-adenosylmethionine synthetase [EC:2.5.1.6]
	3.3.1.1
		C2683-Contig1		0	S-adenosyl-L-homocysteine hydrolase [EC:3.3.1.1]
		C3237-Contig1		1e-101	S-adenosyl-L-homocysteine hydrolase [EC:3.3.1.1]
		EST033692	DW710211	1e-110	adenosylhomocysteinase [EC:3.3.1.1]
	4.2.1.22
		C1578-Contig1		1e-136	2.5.1.47 cysteine synthase [EC:4.2.1.22 2.5.1.47]
		C2416-Contig1		1e-103	cystathionine beta-synthase [EC:4.2.1.22]
		EST026541	DW703060	6e-18	cystathionine beta-synthase [EC:4.2.1.22]
		EST029191	DW705710	1e-32	cystathionine beta-synthase [EC:4.2.1.22]
	4.4.1.1
		C0404-Contig1		5e-65	cystathionine gamma-lyase [EC:4.4.1.1]
		C2584-Contig1		1e-46	cystathionine gamma-lyase [EC:4.4.1.1]
	4.4.1.8
		EST005512	DW682031	3e-10	cystathionine beta-lyase [EC:4.4.1.8]
	6.1.1.10
		C0055-Contig1		3e-88	methionyl-tRNA synthetase (MES1) [EC:6.1.1.10]
		EST006857	DW683376	1e-28	G4 quadruplex nucleic acid binding protein [EC:6.1.1.10]
		EST025393	DW701912	1e-100	methionyl-tRNA synthetase (MES1) [EC:6.1.1.10]
Cysteine metabolism	1.13.11.20
		C2995-Contig1		7e-46	cysteine dioxygenase [EC:1.13.11.20]
	2.3.1.30
		C2754-Contig1		1e-129	serine O-acetyltransferase, putative [EC:2.3.1.30]
		EST016786	DW693305	7e-08	serine acetyltransferase [EC:2.3.1.30]
	2.5.1.47
		C1578-Contig1		1e-136	2.5.1.47 cysteine synthase [EC:4.2.1.22 2.5.1.47]
	2.5.1.48
		EST018981	DW695500	2e-27	putative cystathionine gamma-synthase [EC:2.5.1.48]
		EST008548	DW685067	5e-42	cystathionine gamma- synthase [EC:2.5.1.48]
		EST027260	DW703779	7e-35	cystathionine gamma-synthase [EC:2.5.1.48]
		EST027281	DW703800	2e-58	putative cystathionine gamma-synthase [EC:2.5.1.48]
		EST031187	DW707706	6e-20	cystathionine gamma-synthase [EC:2.5.1.48]
	2.5.1.49
		C1209-Contig1		2e-77	homocysteine synthase (EC 4.2.99.10). [EC:2.5.1.49]
		EST008526	DW685045	2e-31	homocysteine synthase (EC 4.2.99.10). [EC:2.5.1.49]
	2.6.1.1
		C0250-Contig1		1e-113	glutamate oxaloacetate transaminase 2, mitochondrial [EC:2.6.1.1]
		C0754-Contig1		2e-93	aspartate aminotransferase [EC:2.6.1.1]
		C1107-Contig1		2e-26	aspartate aminotransferase (AAT2) [EC:2.6.1.1]
		C1449-Contig1		4e-50	CG8430 gene product from transcript CG8430-RB [EC:2.6.1.1]
		C1456-Contig1		2e-74	glutamate oxaloacetate transaminase 2, mitochondrial [EC:2.6.1.1]
		C2314-Contig1		2e-41	aspartate aminotransferase [EC:2.6.1.1]
		C2344-Contig1		3e-20	aspartate aminotransferase [EC:2.6.1.1]
		C2375-Contig1		2e-29	glutamate oxaloacetate transaminase 1, soluble [EC:2.6.1.1]
		C3035-Contig1		6e-71	aspartate aminotransferase [EC:2.6.1.1]
		C3154-Contig1		3e-98	2.6.1.1 2.6.1.44 alanine glyoxylate aminotransferase [EC:2.6.1.45 2.6.1.1 2.6.1.44]
		C3218-Contig1		8e-40	putative bifunctional protein [Includes: transcriptional regulator (GntR family) ; ATP-binding component of a transport system ] [EC:2.6.1.1]
		C3350-Contig1		2e-85	aminotransferase, classes I and II [EC:2.6.1.1]
		EST020942	DW697461	3e-33	2.6.1.1 aspartate aminotransferase [EC:2.6.1.1]
		EST009276	DW685795	4e-11	putative bifunctional protein [Includes: transcriptional regulator (GntR family) ; ATP-binding component of a transport system ] [EC:2.6.1.1]
		EST014080	DW690599	3e-30	putative bifunctional protein [Includes: transcriptional regulator (GntR family) ; ATP-binding component of a transport system ] [EC:2.6.1.1]
		EST031931	DW708450	3e-67	probable aminotransferase [EC:2.6.1.1]
		EST031985	DW708504	2e-54	putative aspartate aminotransferase [EC:2.6.1.1]
		EST033020	DW709539	1e-104	aminotransferase, classes I and II [EC:2.6.1.1]
		EST033998	DW710517	4e-09	probable aminotransferase [EC:2.6.1.1]
	2.8.1.2
		C0953-Contig1		1e-11	2.8.1.1 thiosulfate sulfurtransferase [EC:2.8.1.2 2.8.1.1]
	4.3.1.17
		C0972-Contig1		9e-96	L-serine dehydratase 1 [EC:4.3.1.17]
		C2211-Contig1		1e-26	L-serine dehydratase [EC:4.3.1.17]
		C3219-Contig1		2e-50	L-serine dehydratase [EC:4.3.1.17]
		EST011699	DW688218	9e-08	L-serine dehydratase [EC:4.3.1.17]
	4.4.1.1
		C0404-Contig1		5e-65	cystathionine gamma-lyase [EC:4.4.1.1]
		C2584-Contig1		1e-46	cystathionine gamma-lyase [EC:4.4.1.1]
	4.4.1.8
		EST005512	DW682031	3e-10	cystathionine beta-lyase [EC:4.4.1.8]
Valine, leucine and isoleucine degradation	1.1.1.31
		C2306-Contig1		1e-47	oxidoreductase, acting on the CH-OH group of donors, NAD or NADP as acceptor [EC:1.1.1.31]
		C2467-Contig1		2e-22	3-HYDROXYISOBUTYRATE DEHYDROGENASE PRECURSOR (EC 1.1.1.31) (HIBADH) (FRAGMENT) [EC:1.1.1.31]
		C2829-Contig1		4e-45	oxidoreductase, acting on the CH-OH group of donors, NAD or NADP as acceptor [EC:1.1.1.31]
		EST031502	DW708021	1e-53	3-hydroxyisobutyrate dehydrogenase [EC:1.1.1.31]
		EST002855	DW679374	3e-07	putative dehydrogenase [EC:1.1.1.31]
	1.1.1.35
		C3037-Contig1		1e-26	4.2.1.17 3-hydroxyacyl-CoA dehydrogenase / enoyl-CoA hydratase [EC:1.1.1.35 4.2.1.17]
		EST020636	DW697155	9e-19	putative hydroxlacyl-CoA dehydrogenase [EC:1.1.1.35]
		EST030185	DW706704	2e-31	1.1.1.35 peroxisomal trifunctional hydratase-dehydrogenase-epimerase, beta-oxidation protein [EC:4.2.1.17 1.1.1.35]
		EST022459	DW698978	3e-30	3-hydroxyacyl-CoA dehydrogenase [EC:1.1.1.35]
	1.2.1.27
		EST019233	DW695752	2e-18	mitochondrial aldehyde dehydrogenase [EC:1.2.1.27]
		EST024480	DW700999	9e-79	putative methylmalonate-semialdehyde dehydrogenase [acylating] [EC:1.2.1.27]
		EST023545	DW700064	4e-86	methylmalonate semialdehyde dehydrogenase gene [EC:1.2.1.27]
	1.2.1.3
		C0961-Contig1		9e-70	probable aldehyde dehydrogenase oxidoreductase protein [EC:1.2.1.3]
		C1749-Contig1		1e-45	probable aldehyde dehydrogenase oxidoreductase protein [EC:1.2.1.3]
		C2229-Contig1		5e-82	aldehyde dehydrogenase family protein [EC:1.2.1.3]
		C2425-Contig1		2e-98	probable aldehyde dehydrogenase [EC:1.2.1.3]
		C2540-Contig1		7e-55	mitochondrial aldehyde dehydrogenase [EC:1.2.1.3]
		C2741-Contig1		2e-50	2-ketoglutarate semialdehyde dehydrogenase [EC:1.2.1.3]
		C3249-Contig1		1e-123	aldehyde dehydrogenase [EC:1.2.1.3]
		EST030164	DW706683	4e-20	aldehyde dehydrogenase [EC:1.2.1.3]
		EST021371	DW697890	2e-54	probable aldehyde dehydrogenase [EC:1.2.1.3]
		EST022210	DW698729	2e-29	aldehyde dehydrogenase [EC:1.2.1.3]
	1.2.4.4
		C1605-Contig1		4e-66	acetoin dehydrogenase, alpha/beta subunit, putative [EC:1.2.4.4]
		EST016605	DW693124	1e-22	acetoin dehydrogenase, alpha/beta subunit, putative [EC:1.2.4.4]
		EST032353	DW708872	2e-51	2-oxoisovalerate dehydrogenase, alpha subunit [EC:1.2.4.4]
		EST001308	DW406887	9e-25	branched chain ketoacid dehydrogenase E1, alpha polypeptide [EC:1.2.4.4]
	1.3.99.10
		C2671-Contig1		1e-122	isovaleryl-CoA dehydrogenase [EC:1.3.99.10]
		EST017165	DW693684	7e-27	isovaleryl-CoA dehydrogenase [EC:1.3.99.10]
		EST007700	DW684219	9e-19	isovaleryl-CoA dehydrogenase [EC:1.3.99.10]
	1.3.99.2
		C2637-Contig1		2e-14	acyl-CoA dehydrogenase, short-chain specific / electron transfer flavoprotein alpha-subunit; RUBREDOXIN [EC:1.3.99.2]
		EST034130	DW710649	1e-48	Acyl-CoA dehydrogenases [EC:1.3.99.2]
		EST002420	DW678939	5e-15	acyl-CoA dehydrogenase, short-chain specific / electron transfer flavoprotein alpha-subunit; RUBREDOXIN [EC:1.3.99.2]
	1.3.99.3
		C2231-Contig1		2e-27	possible acyl-CoA dehydrogenase [EC:1.3.99.3]
		C2952-Contig1		2e-79	probable acyl-CoA dehydrogenase [EC:1.3.99.3]
		C3344-Contig1		3e-17	putative acyl-CoA dehydrogenase [EC:1.3.99.3]
		EST004831	DW681350	1e-12	acyl-CoA dehydrogenase-related [EC:1.3.99.3]
		EST014588	DW691107	3e-23	acyl-CoA dehydrogenase [EC:1.3.99.3]
		EST030477	DW706996	2e-12	putative acyl-CoA dehydrogenase [EC:1.3.99.3]
	2.3.1.-
		C1428-Contig1		1e-147	lipid A biosynthesis lauroyl acyltransferase [EC:2.3.1.-]
		C1819-Contig1		9e-26	putative acetyltransferase protein [EC:2.3.1.-]
		C2941-Contig1		1e-11	putative acetyltransferase [EC:2.3.1.-]
		C3076-Contig1		4e-46	lipid A biosynthesis lauroyl acyltransferase [EC:2.3.1.-]
		EST020432	DW696951	1e-09	putative acyltransferase transmembrane protein [EC:2.3.1.-]
		EST007454	DW683973	7e-25	N-acetyltransferase 5 (ARD1 homolog, S. cerevisiae) [EC:2.3.1.-]
		EST008620	DW685139	4e-28	putative acetyltransferase [EC:2.3.1.-]
		EST024850	DW701369	3e-16	acetyltransferase, GNAT family [EC:2.3.1.-]
		EST034474	DW710993	8e-07	probable acetyltransferase [EC:2.3.1.-]
		EST003571	DW680090	4e-12	acetyl-CoA transporter [EC:2.3.1.-]
		EST002880	DW679399	2e-47	histone acetyltransferase type B subunit 2 [EC:2.3.1.-]
		EST003489	DW680008	2e-20	acetyl-CoA transporter [EC:2.3.1.-]
		EST003934	DW680453	4e-17	putative acetyltransferase [EC:2.3.1.-]
	2.3.1.16
		C1783-Contig1		3e-28	3-ketoacyl-CoA thiolase [EC:2.3.1.16]
		C2801-Contig1		2e-78	thiolase family protein [EC:2.3.1.16]
		EST020206	DW696725	3e-29	peroxysomal 3-ketoacyl-CoA thiolase A [EC:2.3.1.16]
		EST007119	DW683638	3e-23	acetyl-Coenzyme A acyltransferase 1 (peroxisomal 3-oxoacyl-Coenzyme A thiolase) [EC:2.3.1.16]
		EST006547	DW683066	1e-13	putative 3-ketoacyl-CoA thiolase protein [EC:2.3.1.16]
		EST013453	DW689972	1e-57	acetyl-Coenzyme A acyltransferase 1 [EC:2.3.1.16]
		EST000259	DW405838	9e-13	acetyl-CoA acyltransferase [EC:2.3.1.16]
	2.3.1.9
		EST009164	DW685683	2e-47	acetyl-coa acetyltransferase (EC 2.3.1.9) [EC:2.3.1.9]
		EST006221	DW682740	2e-14	acetoacetyl CoA thiolase [EC:2.3.1.9]
		EST026007	DW702526	7e-17	acetyl-coa acetyltransferase (EC 2.3.1.9) [EC:2.3.1.9]
		EST021538	DW698057	6e-30	CG10932 gene product [EC:2.3.1.9]
		EST001822	DW678341	2e-08	acetyl-CoA C-acetyltransferase (acetoacetyl-coenzyme A thiolase), putative [EC:2.3.1.9]
		EST000264	DW405843	4e-52	acetyl-coa acetyltransferase (EC 2.3.1.9) [EC:2.3.1.9]
	2.3.3.10
		C3440-Contig1		2e-44	involved in mevalonate synthesis [EC:2.3.3.10]
		EST013491	DW690010	2e-21	involved in mevalonate synthesis [EC:2.3.3.10]
	2.6.1.18
		EST031055	DW707574	2e-47	omega-amino acid--pyruvate aminotransferase [EC:2.6.1.18]
		EST032265	DW708784	5e-65	omega-amino acid:pyruvate aminotransferase [EC:2.6.1.18]
	2.6.1.42
		EST033962	DW710481	6e-25	branched-chain amino acid aminotransferase [EC:2.6.1.42]
		EST004179	DW680698	1e-48	branched-chain amino acid transaminase [EC:2.6.1.42]
	2.8.3.5
		EST012386	DW688905	1e-12	putative succinyl-CoA:3-ketoacid-coenzyme A transferase subunit A [EC:2.8.3.5]
		EST027153	DW703672	6e-10	2.8.3.9 2.8.3.6 3-oxoacid CoA-transferase [EC:2.8.3.5 2.8.3.9 2.8.3.6]
		EST001969	DW678488	1e-09	2.8.3.9 2.8.3.6 3-oxoacid CoA-transferase [EC:2.8.3.5 2.8.3.9 2.8.3.6]
	4.1.3.4
		EST021164	DW697683	8e-25	putative hydroxymethylglutaryl-CoA lyase [EC:4.1.3.4]
	4.2.1.17
		C2011-Contig1		3e-49	CG8778 gene product [EC:4.2.1.17]
		C3037-Contig1		1e-26	4.2.1.17 3-hydroxyacyl-CoA dehydrogenase / enoyl-CoA hydratase [EC:1.1.1.35 4.2.1.17]
		EST020522	DW697041	5e-28	putative enoyl-CoA hydratase [EC:4.2.1.17]
		EST026570	DW703089	6e-14	Enoyl-CoA hydratase [EC:4.2.1.17]
		EST028352	DW704871	1e-15	probable enoyl CoA-hydratase/isomerase [EC:4.2.1.17]
		EST029683	DW706202	5e-16	probable enoyl CoA-hydratase/isomerase [EC:4.2.1.17]
		EST030185	DW706704	2e-31	1.1.1.35 peroxisomal trifunctional hydratase-dehydrogenase-epimerase, beta-oxidation protein [EC:4.2.1.17 1.1.1.35]
		EST021554	DW698073	8e-25	enoyl-CoA isomerase [EC:4.2.1.17]
	6.4.1.4
		EST022489	DW699008	2e-33	methylcrotonoyl-Coenzyme A carboxylase 2 (beta) [EC:6.4.1.4]
		EST001943	DW678462	3e-39	methylcrotonoyl-Coenzyme A carboxylase 2 (beta) [EC:6.4.1.4]
Valine, leucine and isoleucine biosynthesis	1.1.1.85
		EST033476	DW709995	7e-62	1.1.1.85 3-isopropylmalate dehydrogenase [EC:1.1.1.85]
	1.1.1.86
		C2681-Contig1		1e-84	ketol-acid reductoisomerase [EC:1.1.1.86]
		EST011689	DW688208	8e-38	mitochondrial ketol-acid reductoisomerase [EC:1.1.1.86]
	1.2.4.1
		C2240-Contig1		3e-17	acetoin utilization protein [EC:1.2.4.1]
		C2352-Contig1		2e-73	pyruvate dehydrogenase E1 component, beta subunit [EC:1.2.4.1]
		C2525-Contig1		5e-74	pyruvate dehydrogenase e1 component alpha subunit, mitochondrial precursor [EC:1.2.4.1]
		EST006351	DW682870	2e-09	pyruvate dehydrogenase e1 component alpha subunit, mitochondrial precursor [EC:1.2.4.1]
		EST027836	DW704355	8e-37	beta subunit of pyruvate dehydrogenase (E1 beta) [EC:1.2.4.1]
	2.2.1.6
		C1073-Contig1		6e-14	putative acetolactate synthase large subunit [EC:2.2.1.6]
		C1214-Contig1		2e-67	acetolactate synthase [EC:2.2.1.6]
		C1490-Contig1		6e-34	acetolactate synthase large subunit [EC:2.2.1.6]
		C2085-Contig1		2e-28	probable decarboxylase [EC:2.2.1.6]
		C2118-Contig1		6e-93	acetolactate synthase large subunit [EC:2.2.1.6]
		C2972-Contig1		1e-63	acetolactate synthase regulatory subunit [EC:2.2.1.6]
		C3199-Contig1		8e-51	probable decarboxylase [EC:2.2.1.6]
		EST020549	DW697068	4e-65	putative acetolactate synthase large subunit [EC:2.2.1.6]
		EST026561	DW703080	4e-24	acetolactate synthase II, large subunit [EC:2.2.1.6]
		EST002913	DW679432	8e-41	acetolactate synthase [EC:2.2.1.6]
	2.3.3.13
		EST017709	DW694228	3e-44	2-isopropylmalate synthase [EC:2.3.3.13]
		EST030017	DW706536	1e-37	alpha-isopropylmalate synthase [EC:2.3.3.13]
		EST032314	DW708833	7e-80	2-isopropylmalate synthase [EC:2.3.3.13]
		EST022078	DW698597	1e-15	2-isopropylmalate synthase [EC:2.3.3.13]
	2.6.1.42
		EST033962	DW710481	6e-25	branched-chain amino acid aminotransferase [EC:2.6.1.42]
		EST004179	DW680698	1e-48	branched-chain amino acid transaminase [EC:2.6.1.42]
	2.6.1.66
		C0160-Contig1		8e-24	conserved hypothetical protein [EC:2.6.1.66]
	4.2.1.33
		C2745-Contig1		9e-95	putative 3-isopropylmalate isomerase (dehydratase), subunit with LeuD [EC:4.2.1.33]
	4.2.1.9
		C0648-Contig1		1e-89	putative dihydroxy-acid dehydratase precursor [EC:4.2.1.9]
		C1329-Contig1		9e-55	putative dihydroxy-acid dehydratase precursor [EC:4.2.1.9]
		EST015594	DW692113	8e-11	dihydroxy-acid dehydratase [EC:4.2.1.9]
		EST007116	DW683635	1e-58	dihydroxy-acid dehydratase [EC:4.2.1.9]
		EST026886	DW703405	2e-20	dihydroxy-acid dehydratase [EC:4.2.1.9]
		EST022036	DW698555	2e-24	putative dihydroxy-acid dehydratase [EC:4.2.1.9]
		EST022785	DW699304	2e-39	dihydroxyacid dehydratase [EC:4.2.1.9]
		EST032810	DW709329	2e-22	dihydroxy-acid dehydratase [EC:4.2.1.9]
		EST023175	DW699694	1e-157	dihydroxy-acid dehydratase [EC:4.2.1.9]
	6.1.1.4
		C0542-Contig1		1e-109	leucyl-tRNA synthetase [EC:6.1.1.4]
		C1672-Contig1		1e-70	leucyl-tRNA synthetase [EC:6.1.1.4]
		C1696-Contig1		7e-91	leucyl-tRNA synthetase [EC:6.1.1.4]
	6.1.1.5
		C1380-Contig1		4e-42	isoleucyl-trna synthetase [EC:6.1.1.5]
		C1775-Contig1		3e-98	putative isoleucyl-tRNA synthetase, cytoplasmic [EC:6.1.1.5]
		EST028778	DW705297	6e-41	cytoplasmic isoleucyl-tRNA synthetase [EC:6.1.1.5]
		EST021889	DW698408	1e-25	6.1.1.5 isoleucyl-tRNA synthetase [EC:6.1.1.5]
		EST000072	DW405651	1e-51	syntenic homolog of Saccharomyces cerevisiae YBL076C (ILS1) [EC:6.1.1.5]
	6.1.1.9
		EST017357	DW693876	3e-53	valyl-tRNA synthetase [EC:6.1.1.9]
		EST033115	DW709634	6e-68	valyl-tRNA synthetase [EC:6.1.1.9]
		EST023143	DW699662	7e-56	mitochondrial and cytoplasmic valyl-tRNA synthetase [EC:6.1.1.9]
		EST001376	DW406955	2e-30	valyl-tRNA synthetase [EC:6.1.1.9]
Lysine biosynthesis	1.1.1.3
		EST002119	DW678638	2e-13	homoserine dehydrogenase [EC:1.1.1.3]
		EST003850	DW680369	1e-31	homoserine dehydrogenase [EC:1.1.1.3]
	1.2.1.11
		C2366-Contig1		6e-75	aspartate-semialdehyde dehydrogenase [EC:1.2.1.11]
	1.2.1.31
		EST004385	DW680904	1e-39	L-aminoadipate-semialdehyde dehydrogenase, large subunit [EC:1.2.1.31]
	1.3.1.26
		C0650-Contig1		6e-48	dihydrodipicolinate reductase [EC:1.3.1.26]
	1.5.1.10
		C2349-Contig1		3e-64	seventh step in lysine biosynthesis pathway [EC:1.5.1.10]
		EST024391	DW700910	5e-76	seventh step in lysine biosynthesis pathway [EC:1.5.1.10]
		EST023270	DW699789	5e-47	seventh step in lysine biosynthesis pathway [EC:1.5.1.10]
	1.5.1.7
		C2784-Contig1		9e-69	saccharopine dehydrogenase (NAD+, L-lysine forming) [EC:1.5.1.7]
		EST004851	DW681370	5e-09	saccharopine dehydrogenase (NAD+, L-lysine forming) [EC:1.5.1.7]
	2.3.1.-
		C1428-Contig1		1e-147	lipid A biosynthesis lauroyl acyltransferase [EC:2.3.1.-]
		C1819-Contig1		9e-26	putative acetyltransferase protein [EC:2.3.1.-]
		C2941-Contig1		1e-11	putative acetyltransferase [EC:2.3.1.-]
		C3076-Contig1		4e-46	lipid A biosynthesis lauroyl acyltransferase [EC:2.3.1.-]
		EST020432	DW696951	1e-09	putative acyltransferase transmembrane protein [EC:2.3.1.-]
		EST007454	DW683973	7e-25	N-acetyltransferase 5 (ARD1 homolog, S. cerevisiae) [EC:2.3.1.-]
		EST008620	DW685139	4e-28	putative acetyltransferase [EC:2.3.1.-]
		EST024850	DW701369	3e-16	acetyltransferase, GNAT family [EC:2.3.1.-]
		EST034474	DW710993	8e-07	probable acetyltransferase [EC:2.3.1.-]
		EST003571	DW680090	4e-12	acetyl-CoA transporter [EC:2.3.1.-]
		EST002880	DW679399	2e-47	histone acetyltransferase type B subunit 2 [EC:2.3.1.-]
		EST003489	DW680008	2e-20	acetyl-CoA transporter [EC:2.3.1.-]
		EST003934	DW680453	4e-17	putative acetyltransferase [EC:2.3.1.-]
	2.3.3.14
		C1508-Contig1		5e-62	homocitrate synthase [EC:2.3.3.14]
		EST001723	DW678242	1e-10	homocitrate synthase, highly homologous to YDL182W [EC:2.3.3.14]
	2.6.1.-
		C1652-Contig1		4e-21	transcriptional regulator, GntR family / aminotransferase class-I [EC:2.6.1.-]
		C2919-Contig1		2e-10	transcriptional regulator, GntR family [EC:2.6.1.-]
		EST005251	DW681770	4e-51	putative aminotransferase [EC:2.6.1.-]
		EST031425	DW707944	1e-28	transcriptional regulator, GntR family / aminotransferase class-I [EC:2.6.1.-]
		EST034049	DW710568	7e-07	transcriptional regulator, gntR family / aminotransferase class-I [EC:2.6.1.-]
		EST001884	DW678403	7e-48	probable aminotransferase (EC 2.6.1.-) [EC:2.6.1.-]
	2.7.2.4
		C1207-Contig1		4e-63	aspartate kinase [EC:2.7.2.4]
		EST013071	DW689590	1e-17	First step in common pathway for methionine and threonine biosynthesis [EC:2.7.2.4]
	3.5.1.18
		C2132-Contig1		6e-10	succinyl-diaminopimelate desuccinylase [EC:3.5.1.18]
	4.1.1.20
		C2668-Contig1		2e-98	diaminopimelate decarboxylase [EC:4.1.1.20]
	4.2.1.36
		EST001698	DW678217	5e-23	putative homoaconitate hydratase (EC 4.2.1.36) [EC:4.2.1.36]
	4.2.1.52
		C0064-Contig1		8e-30	dihydrodipicolinate synthase [EC:4.2.1.52]
		C0539-Contig1		5e-12	probable dihydrodipicolinate synthetase [EC:4.2.1.52]
		C1468-Contig1		5e-19	dihydrodipicolinate synthase [EC:4.2.1.52]
		EST020010	DW696529	2e-14	dihydrodipicolinate synthase [EC:4.2.1.52]
		EST031751	DW708270	5e-23	putative dihydrodipicolinate synthetase [EC:4.2.1.52]
	6.1.1.6
		EST015822	DW692341	2e-14	lysyl-tRNA synthetase [EC:6.1.1.6]
		EST020990	DW697509	4e-98	6.1.1.6 lysyl-tRNA synthetase [EC:6.1.1.6]
		EST027565	DW704084	4e-33	lysyl-trna synthetase [EC:6.1.1.6]
		EST026863	DW703382	1e-43	putative lysyl-trna synthetase [EC:6.1.1.6]
	6.3.2.10
		EST019685	DW696204	1e-53	6.3.2.13 possible murein precusor biosynthesis bifunctional protein [EC:6.3.2.10 6.3.2.13]
		EST020893	DW697412	5e-68	6.3.2.13 Possible murein precusor biosynthesis bifunctional protein [EC:6.3.2.10 6.3.2.13]
		EST022828	DW699347	4e-17	6.3.2.13 possible murein precusor biosynthesis bifunctional protein [EC:6.3.2.10 6.3.2.13]
	6.3.2.13
		EST019685	DW696204	1e-53	6.3.2.13 possible murein precusor biosynthesis bifunctional protein [EC:6.3.2.10 6.3.2.13]
		EST020893	DW697412	5e-68	6.3.2.13 Possible murein precusor biosynthesis bifunctional protein [EC:6.3.2.10 6.3.2.13]
		EST022828	DW699347	4e-17	6.3.2.13 possible murein precusor biosynthesis bifunctional protein [EC:6.3.2.10 6.3.2.13]
Lysine degradation	1.1.1.-
		C0569-Contig1		4e-46	NADP(H)-dependent alcohol dehydrogenase [EC:1.1.1.-]
		C1868-Contig1		5e-24	putative short-chain dehydrogenase [EC:1.1.1.-]
		C2471-Contig1		1e-124	erythronate-4-phosphate dehydrogenase [EC:1.1.1.-]
		C3314-Contig1		3e-27	putative L-sorbosone dehydrogenase (SNDH) protein [EC:1.1.1.-]
		C3316-Contig1		1e-45	probable L-sorbosone dehydrogenase [EC:1.1.1.-]
		EST026133	DW702652	3e-30	putative zinc-containing alcohol dehydrogenase protein [EC:1.1.1.-]
	1.1.1.35
		C3037-Contig1		1e-26	4.2.1.17 3-hydroxyacyl-CoA dehydrogenase / enoyl-CoA hydratase [EC:1.1.1.35 4.2.1.17]
		EST020636	DW697155	9e-19	putative hydroxlacyl-CoA dehydrogenase [EC:1.1.1.35]
		EST030185	DW706704	2e-31	1.1.1.35 peroxisomal trifunctional hydratase-dehydrogenase-epimerase, beta-oxidation protein [EC:4.2.1.17 1.1.1.35]
		EST022459	DW698978	3e-30	3-hydroxyacyl-CoA dehydrogenase [EC:1.1.1.35]
	1.14.11.1
		EST009960	DW686479	1e-08	CG4335-PA [EC:1.14.11.1]
	1.2.1.3
		C0961-Contig1		9e-70	probable aldehyde dehydrogenase oxidoreductase protein [EC:1.2.1.3]
		C1749-Contig1		1e-45	probable aldehyde dehydrogenase oxidoreductase protein [EC:1.2.1.3]
		C2229-Contig1		5e-82	aldehyde dehydrogenase family protein [EC:1.2.1.3]
		C2425-Contig1		2e-98	probable aldehyde dehydrogenase [EC:1.2.1.3]
		C2540-Contig1		7e-55	mitochondrial aldehyde dehydrogenase [EC:1.2.1.3]
		C2741-Contig1		2e-50	2-ketoglutarate semialdehyde dehydrogenase [EC:1.2.1.3]
		C3249-Contig1		1e-123	aldehyde dehydrogenase [EC:1.2.1.3]
		EST030164	DW706683	4e-20	aldehyde dehydrogenase [EC:1.2.1.3]
		EST021371	DW697890	2e-54	probable aldehyde dehydrogenase [EC:1.2.1.3]
		EST022210	DW698729	2e-29	aldehyde dehydrogenase [EC:1.2.1.3]
	1.2.1.31
		EST004385	DW680904	1e-39	L-aminoadipate-semialdehyde dehydrogenase, large subunit [EC:1.2.1.31]
	1.2.4.2
		C1225-Contig1		6e-40	1.2.4.2 2-oxoglutarate dehydrogenase E1 component [EC:1.2.4.2]
		C2557-Contig1		1e-126	2-oxoglutarate dehydrogenase e1 component [EC:1.2.4.2]
		C3180-Contig1		0	syntenic homolog of Saccharomyces cerevisiae YIL125W (KGD1) [EC:1.2.4.2]
		EST018022	DW694541	1e-41	alpha-ketoglutarate dehydrogenase [EC:1.2.4.2]
		EST034134	DW710653	3e-15	2-oxoglutarate dehydrogenase, E1 and E2 components [EC:1.2.4.2]
	1.3.99.7
		C0274-Contig1		6e-72	CG9547 gene product [EC:1.3.99.7]
	1.5.1.10
		C2349-Contig1		3e-64	seventh step in lysine biosynthesis pathway [EC:1.5.1.10]
		EST024391	DW700910	5e-76	seventh step in lysine biosynthesis pathway [EC:1.5.1.10]
		EST023270	DW699789	5e-47	seventh step in lysine biosynthesis pathway [EC:1.5.1.10]
	1.5.1.7
		C2784-Contig1		9e-69	saccharopine dehydrogenase (NAD+, L-lysine forming) [EC:1.5.1.7]
		EST004851	DW681370	5e-09	saccharopine dehydrogenase (NAD+, L-lysine forming) [EC:1.5.1.7]
	2.1.1.43
		EST003677	DW680196	2e-15	putative transcription regulator [EC:2.1.1.43]
	2.1.2.1
		C0112-Contig1		1e-71	serine hydroxymethyltransferase [EC:2.1.2.1]
		C0295-Contig1		9e-47	serine hydroxymethyltransferase [EC:2.1.2.1]
		EST019591	DW696110	6e-07	glycine hydroxymethyltransferase - like protein [EC:2.1.2.1]
		EST022931	DW699450	5e-76	serine hydroxymethyltransferase [EC:2.1.2.1]
	2.3.1.-
		C1428-Contig1		1e-147	lipid A biosynthesis lauroyl acyltransferase [EC:2.3.1.-]
		C1819-Contig1		9e-26	putative acetyltransferase protein [EC:2.3.1.-]
		C2941-Contig1		1e-11	putative acetyltransferase [EC:2.3.1.-]
		C3076-Contig1		4e-46	lipid A biosynthesis lauroyl acyltransferase [EC:2.3.1.-]
		EST020432	DW696951	1e-09	putative acyltransferase transmembrane protein [EC:2.3.1.-]
		EST007454	DW683973	7e-25	N-acetyltransferase 5 (ARD1 homolog, S. cerevisiae) [EC:2.3.1.-]
		EST008620	DW685139	4e-28	putative acetyltransferase [EC:2.3.1.-]
		EST024850	DW701369	3e-16	acetyltransferase, GNAT family [EC:2.3.1.-]
		EST034474	DW710993	8e-07	probable acetyltransferase [EC:2.3.1.-]
		EST003571	DW680090	4e-12	acetyl-CoA transporter [EC:2.3.1.-]
		EST002880	DW679399	2e-47	histone acetyltransferase type B subunit 2 [EC:2.3.1.-]
		EST003489	DW680008	2e-20	acetyl-CoA transporter [EC:2.3.1.-]
		EST003934	DW680453	4e-17	putative acetyltransferase [EC:2.3.1.-]
	2.3.1.102
		C3439-Contig1		1e-39	siderophore biosynthesis protein [EC:2.3.1.102]
	2.3.1.61
		EST010169	DW686688	2e-24	2-oxoglutarate dehydrogenase complex E2 component [EC:2.3.1.61]
		EST002251	DW678770	8e-48	dihydrolipoamide succinyltransferase component [EC:2.3.1.61]
	2.3.1.9
		EST009164	DW685683	2e-47	acetyl-coa acetyltransferase (EC 2.3.1.9) [EC:2.3.1.9]
		EST006221	DW682740	2e-14	acetoacetyl CoA thiolase [EC:2.3.1.9]
		EST026007	DW702526	7e-17	acetyl-coa acetyltransferase (EC 2.3.1.9) [EC:2.3.1.9]
		EST021538	DW698057	6e-30	CG10932 gene product [EC:2.3.1.9]
		EST001822	DW678341	2e-08	acetyl-CoA C-acetyltransferase (acetoacetyl-coenzyme A thiolase), putative [EC:2.3.1.9]
		EST000264	DW405843	4e-52	acetyl-coa acetyltransferase (EC 2.3.1.9) [EC:2.3.1.9]
	3.4.-.-
		C0155-Contig1		1e-19	possible serine protease/outer membrane autotransporter [EC:3.4.-.-]
		C0805-Contig1		3e-44	putative aminopeptidase [EC:3.4.-.-]
		C0930-Contig1		1e-16	ThiJ/PfpI family [EC:3.4.-.-]
		C1024-Contig1		2e-14	protease [EC:3.4.-.-]
		C2365-Contig1		4e-97	peptidase, U32 family [EC:3.4.-.-]
		C2615-Contig1		2e-09	possible serine protease/outer membrane autotransporter [EC:3.4.-.-]
		C2728-Contig1		9e-99	peptidase, U32 family [EC:3.4.-.-]
		C3339-Contig1		2e-72	peptidase, U32 family [EC:3.4.-.-]
		EST031576	DW708095	7e-09	probable ATP-dependent Clp protease ATP-binding subunit ClpC [EC:3.4.-.-]
		EST033625	DW710144	8e-45	peptidase family M48 [EC:3.4.-.-]
		EST033765	DW710284	3e-16	Hypothetical protein ZK688.6b [EC:3.4.-.-]
	4.2.1.17
		C3037-Contig1		1e-26	4.2.1.17 3-hydroxyacyl-CoA dehydrogenase / enoyl-CoA hydratase [EC:1.1.1.35 4.2.1.17]
Arginine and proline metabolism	1.2.1.19
		C2455-Contig1		2e-61	aminobutyraldehyde dehydrogenase [EC:1.2.1.19]
	1.2.1.3
		C0961-Contig1		9e-70	probable aldehyde dehydrogenase oxidoreductase protein [EC:1.2.1.3]
		C1749-Contig1		1e-45	probable aldehyde dehydrogenase oxidoreductase protein [EC:1.2.1.3]
		C2229-Contig1		5e-82	aldehyde dehydrogenase family protein [EC:1.2.1.3]
		C2425-Contig1		2e-98	probable aldehyde dehydrogenase [EC:1.2.1.3]
		C2540-Contig1		7e-55	mitochondrial aldehyde dehydrogenase [EC:1.2.1.3]
		C2741-Contig1		2e-50	2-ketoglutarate semialdehyde dehydrogenase [EC:1.2.1.3]
		C3249-Contig1		1e-123	aldehyde dehydrogenase [EC:1.2.1.3]
		EST030164	DW706683	4e-20	aldehyde dehydrogenase [EC:1.2.1.3]
		EST021371	DW697890	2e-54	probable aldehyde dehydrogenase [EC:1.2.1.3]
		EST022210	DW698729	2e-29	aldehyde dehydrogenase [EC:1.2.1.3]
	1.4.1.3
		EST032880	DW709399	2e-20	1.4.1.3 glutamate dehydrogenase [EC:1.4.1.3]
	1.4.3.6
		C0375-Contig1		5e-23	copper-containing amine oxidase [EC:1.4.3.6]
	1.5.1.12
		C0675-Contig1		1e-106	1.5.1.12 bifunctional proline oxidoreductase/transcriptional repressor [EC:1.5.99.8 1.5.1.12]
		C0922-Contig1		1e-69	delta-1-pyrroline-5-carboxylate dehydrogenase precursor [EC:1.5.1.12]
		C3027-Contig1		1e-111	1.5.99.8 proline dehydrogenase/delta-1-pyrroline-5-carboxylate dehydrogenase [EC:1.5.1.12 1.5.99.8]
		EST016812	DW693331	5e-08	binding-protein-dependent transport systems inner membrane component [EC:1.5.1.12]
		EST009848	DW686367	3e-27	delta-1-pyrroline-5-carboxylate dehydrogenase precursor [EC:1.5.1.12]
		EST011999	DW688518	4e-26	delta-1-pyrroline-5-carboxylate dehydrogenase precursor [EC:1.5.1.12]
		EST022257	DW698776	2e-29	delta-1-pyrroline-5-carboxylate dehydrogenase precursor [EC:1.5.1.12]
		EST003506	DW680025	4e-28	1-pyrroline-5-carboxylate dehydrogenase [EC:1.5.1.12]
	1.5.1.2
		C2064-Contig1		4e-22	Delta 1-pyrroline-5-carboxylate reductase [EC:1.5.1.2]
		C3380-Contig1		6e-08	Delta 1-pyrroline-5-carboxylate reductase [EC:1.5.1.2]
	1.5.99.8
		C0675-Contig1		1e-106	1.5.1.12 bifunctional proline oxidoreductase/transcriptional repressor [EC:1.5.99.8 1.5.1.12]
		C3027-Contig1		1e-111	1.5.99.8 proline dehydrogenase/delta-1-pyrroline-5-carboxylate dehydrogenase [EC:1.5.1.12 1.5.99.8]
	2.1.3.3
		EST032968	DW709487	4e-56	ornithine carbamoyltransferase [EC:2.1.3.3]
	2.3.1.57
		EST025363	DW701882	3e-20	spermidine acetyltransferase [EC:2.3.1.57]
	2.5.1.16
		C3147-Contig1		8e-95	2.1.1.53 spermidine synthase [EC:2.5.1.16 2.1.1.53]
	2.6.1.1
		C0250-Contig1		1e-113	glutamate oxaloacetate transaminase 2, mitochondrial [EC:2.6.1.1]
		C0754-Contig1		2e-93	aspartate aminotransferase [EC:2.6.1.1]
		C1107-Contig1		2e-26	aspartate aminotransferase (AAT2) [EC:2.6.1.1]
		C1449-Contig1		4e-50	CG8430 gene product from transcript CG8430-RB [EC:2.6.1.1]
		C1456-Contig1		2e-74	glutamate oxaloacetate transaminase 2, mitochondrial [EC:2.6.1.1]
		C2314-Contig1		2e-41	aspartate aminotransferase [EC:2.6.1.1]
		C2344-Contig1		3e-20	aspartate aminotransferase [EC:2.6.1.1]
		C2375-Contig1		2e-29	glutamate oxaloacetate transaminase 1, soluble [EC:2.6.1.1]
		C3035-Contig1		6e-71	aspartate aminotransferase [EC:2.6.1.1]
		C3154-Contig1		3e-98	2.6.1.1 2.6.1.44 alanine glyoxylate aminotransferase [EC:2.6.1.45 2.6.1.1 2.6.1.44]
		C3218-Contig1		8e-40	putative bifunctional protein [Includes: transcriptional regulator (GntR family) ; ATP-binding component of a transport system ] [EC:2.6.1.1]
		C3350-Contig1		2e-85	aminotransferase, classes I and II [EC:2.6.1.1]
		EST020942	DW697461	3e-33	2.6.1.1 aspartate aminotransferase [EC:2.6.1.1]
		EST009276	DW685795	4e-11	putative bifunctional protein [Includes: transcriptional regulator (GntR family) ; ATP-binding component of a transport system ] [EC:2.6.1.1]
		EST014080	DW690599	3e-30	putative bifunctional protein [Includes: transcriptional regulator (GntR family) ; ATP-binding component of a transport system ] [EC:2.6.1.1]
		EST031931	DW708450	3e-67	probable aminotransferase [EC:2.6.1.1]
		EST031985	DW708504	2e-54	putative aspartate aminotransferase [EC:2.6.1.1]
		EST033020	DW709539	1e-104	aminotransferase, classes I and II [EC:2.6.1.1]
		EST033998	DW710517	4e-09	probable aminotransferase [EC:2.6.1.1]
	2.6.1.13
		EST016755	DW693274	6e-57	ornithine aminotransferase [EC:2.6.1.13]
	3.-.-.-
		C1506-Contig1		6e-18	UV DNA damage endonuclease [EC:3.-.-.-]
		C3558-Contig1		0	probable endopeptidase ATP binding protein (chain B) ClpB (clpB protein) (heat shock protein F84.1) [EC:3.-.-.-]
		EST006294	DW682813	4e-10	metal dependent hydrolase [EC:3.-.-.-]
		EST001849	DW678368	1e-06	possible hydrolase [EC:3.-.-.-]
		EST000403	DW405982	6e-46	syntenic homolog of Saccharomyces cerevisiae YDR331W (GPI8) [EC:3.-.-.-]
	3.4.11.5
		C0688-Contig1		9e-12	proline iminopeptidase [EC:3.4.11.5]
		C2342-Contig1		3e-08	proline iminopeptidase [EC:3.4.11.5]
		EST024232	DW700751	3e-06	proline iminopeptidase (PIP) [EC:3.4.11.5]
		EST031609	DW708128	2e-32	prolyl aminopeptidase [EC:3.4.11.5]
		EST000041	DW405620	1e-45	proline iminopeptidase [EC:3.4.11.5]
	3.5.1.-
		C2192-Contig1		2e-28	lysostaphin [EC:3.5.1.-]
		EST004798	DW681317	1e-45	3.5.1.19 pyrazinamidase / nicotinamidase [EC:3.5.1.- 3.5.1.19]
		EST004799	DW681318	6e-12	3.5.1.19 pyrazinamidase / nicotinamidase [EC:3.5.1.- 3.5.1.19]
		EST013713	DW690232	2e-28	lysostaphin [EC:3.5.1.-]
		EST027275	DW703794	4e-31	acetamidase/formamidase family protein [EC:3.5.1.-]
		EST031180	DW707699	7e-49	N-carbamoyl-L-amino acid amidohydrolase [EC:3.5.1.-]
	3.5.1.4
		C3014-Contig1		3e-48	probable amidase [EC:3.5.1.4]
		EST029814	DW706333	3e-20	putative amidase [EC:3.5.1.4]
	3.5.3.1
		C3488-Contig1		9e-68	arginase (CAR1) [EC:3.5.3.1]
	4.1.1.-
		C0493-Contig1		3e-13	5.3.3.- 2-hydroxyhepta-2,4-diene-1, 7-dioateisomerase / 5-carboxymethyl-2-oxo-hex-3-ene-1, 7-dioatedecarboxylase [EC:4.1.1.- 5.3.3.-]
	4.1.1.17
		C1559-Contig1		2e-30	ornithine decarboxylase (EC 4.1.1.17) [EC:4.1.1.17]
		C2304-Contig1		6e-60	ornithine decarboxylase (EC 4.1.1.17) [EC:4.1.1.17]
	4.1.1.19
		EST033207	DW709726	2e-69	probable orn/arg/lys decarboxylase [EC:4.1.1.19]
	4.1.1.50
		C3352-Contig1		6e-74	s-adenosylmethionine decarboxylase proenzyme [EC:4.1.1.50]
	4.1.2.14
		C0408-Contig1		2e-29	4.1.3.16 4-hydroxy-2-oxoglutarate aldolase/2-dehydro-3-deoxyphosphogluconate [EC:4.1.2.14 4.1.3.16]
		EST015968	DW692487	3e-08	4.1.2.14 4-hydroxy-2-oxoglutarate aldolase [EC:4.1.3.16 4.1.2.14]
	4.1.3.16
		C0408-Contig1		2e-29	4.1.3.16 4-hydroxy-2-oxoglutarate aldolase/2-dehydro-3-deoxyphosphogluconate [EC:4.1.2.14 4.1.3.16]
		EST015968	DW692487	3e-08	4.1.2.14 4-hydroxy-2-oxoglutarate aldolase [EC:4.1.3.16 4.1.2.14]
	4.3.1.12
		EST033155	DW709674	3e-09	ornithine cyclodeaminase [EC:4.3.1.12]
	4.3.2.1
		EST019407	DW695926	4e-49	probable argininosuccinate lyase (EC 4.3.2.1) [EC:4.3.2.1]
		EST027423	DW703942	5e-15	argininosuccinate lyase [EC:4.3.2.1]
		EST026991	DW703510	1e-26	probable argininosuccinate lyase protein [EC:4.3.2.1]
		EST031913	DW708432	1e-52	probable argininosuccinate lyase (EC 4.3.2.1) [EC:4.3.2.1]
		EST032348	DW708867	2e-39	probable argininosuccinate lyase (EC 4.3.2.1) [EC:4.3.2.1]
	5.1.1.4
		EST006868	DW683387	7e-11	proline racemase [EC:5.1.1.4]
	6.1.1.15
		C0061-Contig1		2e-45	proline-tRNA ligase [EC:6.1.1.15]
		EST025692	DW702211	4e-92	putative prolyl-trna synthetase [EC:6.1.1.15]
		EST002587	DW679106	4e-18	prolyl-tRNA synthetase [EC:6.1.1.15]
		EST000621	DW406200	1e-17	putative proline-trna synthetase [EC:6.1.1.15]
	6.1.1.19
		EST008821	DW685340	5e-45	syntenic homolog of Saccharomyces cerevisiae YDR341C and YHR091C (MSR1) [EC:6.1.1.19]
		EST022706	DW699225	1e-54	arginyl-tRNA synthetase [EC:6.1.1.19]
		EST000460	DW406039	2e-55	syntenic homolog of Saccharomyces cerevisiae YDR341C and YHR091C (MSR1) [EC:6.1.1.19]
	6.3.4.5
		C0417-Contig1		5e-52	argininosuccinate synthetase [EC:6.3.4.5]
Histidine metabolism	1.1.1.23
		C2837-Contig1		3e-38	histidinol dehydrogenase [EC:1.1.1.23]
		EST026495	DW703014	1e-107	putative histidinol dehydrogenase [EC:1.1.1.23]
		EST021254	DW697773	1e-33	histidinol dehydrogenase [EC:1.1.1.23]
		EST021619	DW698138	6e-50	3.6.1.31 1.1.1.23 histidinol dehydrogenase [EC:3.5.4.19 3.6.1.31 1.1.1.23]
		EST021943	DW698462	1e-67	histidinol dehydrogenase [EC:1.1.1.23]
		EST033984	DW710503	1e-47	putative histidinol dehydrogenase [EC:1.1.1.23]
	1.14.13.-
		C0074-Contig1		1e-19	putative monooxygenase [EC:1.14.13.-]
		C2574-Contig1		4e-62	2-octaprenyl-6-methoxyphenyl hydroxylase [EC:1.14.13.-]
		C2991-Contig1		3e-15	putative nitrilotriacetate monooxygenase [EC:1.14.13.-]
		C3146-Contig1		7e-99	2-octaprenyl-6-methoxyphenyl hydroxylase [EC:1.14.13.-]
		C3177-Contig1		1e-65	putative monooxygenase [EC:1.14.13.-]
		C3292-Contig1		9e-32	putative nitrilotriacetate monooxygenase component A protein [EC:1.14.13.-]
		C3430-Contig1		2e-42	putative monooxygenase [EC:1.14.13.-]
		EST011242	DW687761	3e-53	putative nitrilotriacetate monooxygenase component A protein [EC:1.14.13.-]
		EST014345	DW690864	9e-35	2-octaprenyl-6-methoxyphenol hydroxylase [EC:1.14.13.-]
		EST026550	DW703069	2e-08	nitrilotriacetate monooxygenase component A [EC:1.14.13.-]
	1.2.1.3
		C0961-Contig1		9e-70	probable aldehyde dehydrogenase oxidoreductase protein [EC:1.2.1.3]
		C1749-Contig1		1e-45	probable aldehyde dehydrogenase oxidoreductase protein [EC:1.2.1.3]
		C2229-Contig1		5e-82	aldehyde dehydrogenase family protein [EC:1.2.1.3]
		C2425-Contig1		2e-98	probable aldehyde dehydrogenase [EC:1.2.1.3]
		C2540-Contig1		7e-55	mitochondrial aldehyde dehydrogenase [EC:1.2.1.3]
		C2741-Contig1		2e-50	2-ketoglutarate semialdehyde dehydrogenase [EC:1.2.1.3]
		C3249-Contig1		1e-123	aldehyde dehydrogenase [EC:1.2.1.3]
		EST030164	DW706683	4e-20	aldehyde dehydrogenase [EC:1.2.1.3]
		EST021371	DW697890	2e-54	probable aldehyde dehydrogenase [EC:1.2.1.3]
		EST022210	DW698729	2e-29	aldehyde dehydrogenase [EC:1.2.1.3]
	1.2.1.5
		EST028723	DW705242	6e-19	aldehyde dehydrogenases [EC:1.2.1.5]
	1.4.3.6
		C0375-Contig1		5e-23	copper-containing amine oxidase [EC:1.4.3.6]
	2.1.1.-
		C0228-Contig1		8e-23	putative RNA methyltransferase [EC:2.1.1.-]
		C1564-Contig1		4e-09	putative methyltransferase [EC:2.1.1.-]
		C1975-Contig1		7e-44	methyltransferase [EC:2.1.1.-]
		C2206-Contig1		4e-52	2.1.1.- type IV pilus prepilin peptidase PilD [EC:3.4.23.43 2.1.1.-]
		C3385-Contig1		4e-13	methyltransferase [EC:2.1.1.-]
		C3413-Contig1		1e-22	methyltransferase [EC:2.1.1.-]
		C3438-Contig1		5e-33	ubiquinone/menaquinone biosynthesis methyltransferase [EC:2.1.1.-]
		EST019716	DW696235	1e-36	HMT1 hnRNP methyltransferase-like 2 (S. cerevisiae) [EC:2.1.1.-]
		EST024437	DW700956	7e-08	RNA methyltransferase, TrmH family [EC:2.1.1.-]
		EST028416	DW704935	2e-09	Suppressor of PaB1 mutant; involved in 60S ribosomal subunit biogenesis [EC:2.1.1.-]
		EST034031	DW710550	2e-22	syntenic homolog of Saccharomyces cerevisiae YCL054W (SPB1) [EC:2.1.1.-]
		EST023234	DW699753	2e-07	putative methyltransferase [EC:2.1.1.-]
		EST023884	DW700403	5e-57	putative ubiquinone biosynthesis methyltransferase [EC:2.1.1.-]
		EST001759	DW678278	2e-26	heterogeneous nuclear ribonucleoprotein methyltransferase-like 3 (S. cerevisiae) [EC:2.1.1.-]
		EST002814	DW679333	2e-07	methyltransferase [EC:2.1.1.-]
		EST003953	DW680472	1e-56	dimethylase [EC:2.1.1.-]
		EST003975	DW680494	1e-14	putative 23S rRNA m(5)C methyltransferase [EC:2.1.1.-]
	2.3.1.-
		C1428-Contig1		1e-147	lipid A biosynthesis lauroyl acyltransferase [EC:2.3.1.-]
		C1819-Contig1		9e-26	putative acetyltransferase protein [EC:2.3.1.-]
		C2941-Contig1		1e-11	putative acetyltransferase [EC:2.3.1.-]
		C3076-Contig1		4e-46	lipid A biosynthesis lauroyl acyltransferase [EC:2.3.1.-]
		EST020432	DW696951	1e-09	putative acyltransferase transmembrane protein [EC:2.3.1.-]
		EST007454	DW683973	7e-25	N-acetyltransferase 5 (ARD1 homolog, S. cerevisiae) [EC:2.3.1.-]
		EST008620	DW685139	4e-28	putative acetyltransferase [EC:2.3.1.-]
		EST024850	DW701369	3e-16	acetyltransferase, GNAT family [EC:2.3.1.-]
		EST034474	DW710993	8e-07	probable acetyltransferase [EC:2.3.1.-]
		EST003571	DW680090	4e-12	acetyl-CoA transporter [EC:2.3.1.-]
		EST002880	DW679399	2e-47	histone acetyltransferase type B subunit 2 [EC:2.3.1.-]
		EST003489	DW680008	2e-20	acetyl-CoA transporter [EC:2.3.1.-]
		EST003934	DW680453	4e-17	putative acetyltransferase [EC:2.3.1.-]
	2.4.2.-
		EST012744	DW689263	7e-35	glutamine amidotransferase HisH [EC:2.4.2.-]
		EST031343	DW707862	6e-52	monofunctional biosynthetic peptidoglycan transglycosylase [EC:2.4.2.-]
		EST033041	DW709560	5e-35	2.4.2.- penicillin-binding protein 1A [EC:2.4.2.-]
	2.4.2.17
		EST031548	DW708067	3e-24	ATP phosphoribosyltransferase [EC:2.4.2.17]
	2.6.1.9
		EST022365	DW698884	5e-13	histidinol-phosphate aminotransferase [EC:2.6.1.9]
		EST023174	DW699693	1e-63	3.1.3.15 2.6.1.9 imidazoleglycerol-phosphate dehydratase [EC:4.2.1.19 3.1.3.15 2.6.1.9]
		EST003671	DW680190	1e-42	3.1.3.15 2.6.1.9 imidazoleglycerol-phosphate dehydratase [EC:4.2.1.19 3.1.3.15 2.6.1.9]
		EST023174	DW699693	1e-63	3.1.3.15 2.6.1.9 imidazoleglycerol-phosphate dehydratase [EC:4.2.1.19 3.1.3.15 2.6.1.9]
		EST003671	DW680190	1e-42	3.1.3.15 2.6.1.9 imidazoleglycerol-phosphate dehydratase [EC:4.2.1.19 3.1.3.15 2.6.1.9]
	3.1.3.15
		EST023174	DW699693	1e-63	3.1.3.15 2.6.1.9 imidazoleglycerol-phosphate dehydratase [EC:4.2.1.19 3.1.3.15 2.6.1.9]
		EST003671	DW680190	1e-42	3.1.3.15 2.6.1.9 imidazoleglycerol-phosphate dehydratase [EC:4.2.1.19 3.1.3.15 2.6.1.9]
		EST023174	DW699693	1e-63	3.1.3.15 2.6.1.9 imidazoleglycerol-phosphate dehydratase [EC:4.2.1.19 3.1.3.15 2.6.1.9]
		EST003671	DW680190	1e-42	3.1.3.15 2.6.1.9 imidazoleglycerol-phosphate dehydratase [EC:4.2.1.19 3.1.3.15 2.6.1.9]
	3.5.1.68
		C1416-Contig1		3e-25	N-formylglutamate deformylase [EC:3.5.1.68]
	3.5.2.7
		C3086-Contig1		8e-83	imidazolonepropionase [EC:3.5.2.7]
		EST033672	DW710191	4e-86	imidazolonepropionase [EC:3.5.2.7]
	3.5.3.8
		EST033511	DW710030	4e-24	probable arginase [EC:3.5.3.8]
		EST023148	DW699667	2e-13	putative N-formylglutamate amidohydrolase [EC:3.5.3.8]
	3.5.4.19
		EST021619	DW698138	6e-50	3.6.1.31 1.1.1.23 histidinol dehydrogenase [EC:3.5.4.19 3.6.1.31 1.1.1.23]
		EST021619	DW698138	6e-50	3.6.1.31 1.1.1.23 histidinol dehydrogenase [EC:3.5.4.19 3.6.1.31 1.1.1.23]
	3.6.1.31
		EST021619	DW698138	6e-50	3.6.1.31 1.1.1.23 histidinol dehydrogenase [EC:3.5.4.19 3.6.1.31 1.1.1.23]
		EST021619	DW698138	6e-50	3.6.1.31 1.1.1.23 histidinol dehydrogenase [EC:3.5.4.19 3.6.1.31 1.1.1.23]
	4.2.1.19
		EST033781	DW710300	9e-68	imidazoleglycerol-phosphate dehydratase [EC:4.2.1.19]
		EST023174	DW699693	1e-63	3.1.3.15 2.6.1.9 imidazoleglycerol-phosphate dehydratase [EC:4.2.1.19 3.1.3.15 2.6.1.9]
		EST003671	DW680190	1e-42	3.1.3.15 2.6.1.9 imidazoleglycerol-phosphate dehydratase [EC:4.2.1.19 3.1.3.15 2.6.1.9]
	4.3.1.3
		C0531-Contig1		4e-16	histidine ammonia-lyase [EC:4.3.1.3]
		C1251-Contig1		2e-54	histidine ammonia-lyase [EC:4.3.1.3]
		EST018304	DW694823	1e-82	histidine ammonia-lyase [EC:4.3.1.3]
		EST034312	DW710831	4e-46	histidine ammonia-lyase [EC:4.3.1.3]
	5.3.1.16
		C1734-Contig1		1e-102	histidine biosynthesis protein [EC:5.3.1.16]
		EST023121	DW699640	1e-33	probable phosphoribosylformimino-5-aminoimidazole carboxamide ribotideisomerase (EC 5.3.1.16) [EC:5.3.1.16]
	6.1.1.21
		C2640-Contig1		1e-131	histidyl-trna synthetase, mitochondrial precursor [EC:6.1.1.21]
		EST015393	DW691912	5e-20	histidyl-trna synthetase, mitochondrial precursor [EC:6.1.1.21]
		EST027393	DW703912	2e-25	histidyl-tRNA synthetase [EC:6.1.1.21]
Tyrosine metabolism	1.1.1.1
		C0529-Contig1		6e-16	1.1.1.1 alcohol dehydrogenase [EC:1.6.5.5 1.1.1.1]
		C0753-Contig1		1e-43	alcohol dehydrogenase [EC:1.1.1.1]
		C0815-Contig1		1e-84	alcohol dehydrogenase [EC:1.1.1.1]
		C1208-Contig1		3e-17	alcohol dehydrogenase [EC:1.1.1.1]
		C3101-Contig1		1e-131	1.2.1.1 D-isomer specific 2-hydroxyacid dehydrogenase family protein [EC:1.1.1.1 1.2.1.1]
		EST027092	DW703611	1e-18	glutathione-dependent formaldehyde dehydrogenase [EC:1.1.1.1]
		EST029538	DW706057	2e-12	alcohol dehydrogenase, zinc-containing [EC:1.1.1.1]
		EST030311	DW706830	1e-25	alcohol dehydrogenase [EC:1.1.1.1]
		EST023206	DW699725	2e-60	glutathione-dependent formaldehyde dehydrogenase [EC:1.1.1.1]
		EST001109	DW406688	6e-09	1.1.1.1 alcohol dehydrogenase [EC:1.6.5.5 1.1.1.1]
	1.13.11.27
		EST025570	DW702089	4e-06	putative hemolysin [EC:1.13.11.27]
		EST023495	DW700014	3e-11	4-hydroxyphenylpyruvic acid dioxygenase [EC:1.13.11.27]
	1.13.11.5
		C1381-Contig1		4e-48	homogentisate 1, 2-dioxygenase [EC:1.13.11.5]
		C1585-Contig1		9e-36	hgo gene product [EC:1.13.11.5]
	1.14.13.-
		C0074-Contig1		1e-19	putative monooxygenase [EC:1.14.13.-]
		C2574-Contig1		4e-62	2-octaprenyl-6-methoxyphenyl hydroxylase [EC:1.14.13.-]
		C2991-Contig1		3e-15	putative nitrilotriacetate monooxygenase [EC:1.14.13.-]
		C3146-Contig1		7e-99	2-octaprenyl-6-methoxyphenyl hydroxylase [EC:1.14.13.-]
		C3177-Contig1		1e-65	putative monooxygenase [EC:1.14.13.-]
		C3292-Contig1		9e-32	putative nitrilotriacetate monooxygenase component A protein [EC:1.14.13.-]
		C3430-Contig1		2e-42	putative monooxygenase [EC:1.14.13.-]
		EST011242	DW687761	3e-53	putative nitrilotriacetate monooxygenase component A protein [EC:1.14.13.-]
		EST014345	DW690864	9e-35	2-octaprenyl-6-methoxyphenol hydroxylase [EC:1.14.13.-]
		EST026550	DW703069	2e-08	nitrilotriacetate monooxygenase component A [EC:1.14.13.-]
	1.2.1.16
		C2134-Contig1		7e-32	succinate-semialdehyde dehydrogenase I, NADP-dependent [EC:1.2.1.16]
		EST026740	DW703259	8e-72	succinate semialdehyde dehydrogenase [EC:1.2.1.16]
		EST022326	DW698845	1e-20	succinate-semialdehyde dehydrogenase [EC:1.2.1.16]
	1.2.1.5
		EST028723	DW705242	6e-19	aldehyde dehydrogenases [EC:1.2.1.5]
	1.4.3.6
		C0375-Contig1		5e-23	copper-containing amine oxidase [EC:1.4.3.6]
	2.1.1.-
		C0228-Contig1		8e-23	putative RNA methyltransferase [EC:2.1.1.-]
		C1564-Contig1		4e-09	putative methyltransferase [EC:2.1.1.-]
		C1975-Contig1		7e-44	methyltransferase [EC:2.1.1.-]
		C2206-Contig1		4e-52	2.1.1.- type IV pilus prepilin peptidase PilD [EC:3.4.23.43 2.1.1.-]
		C3385-Contig1		4e-13	methyltransferase [EC:2.1.1.-]
		C3413-Contig1		1e-22	methyltransferase [EC:2.1.1.-]
		C3438-Contig1		5e-33	ubiquinone/menaquinone biosynthesis methyltransferase [EC:2.1.1.-]
		EST019716	DW696235	1e-36	HMT1 hnRNP methyltransferase-like 2 (S. cerevisiae) [EC:2.1.1.-]
		EST024437	DW700956	7e-08	RNA methyltransferase, TrmH family [EC:2.1.1.-]
		EST028416	DW704935	2e-09	Suppressor of PaB1 mutant; involved in 60S ribosomal subunit biogenesis [EC:2.1.1.-]
		EST034031	DW710550	2e-22	syntenic homolog of Saccharomyces cerevisiae YCL054W (SPB1) [EC:2.1.1.-]
		EST023234	DW699753	2e-07	putative methyltransferase [EC:2.1.1.-]
		EST023884	DW700403	5e-57	putative ubiquinone biosynthesis methyltransferase [EC:2.1.1.-]
		EST001759	DW678278	2e-26	heterogeneous nuclear ribonucleoprotein methyltransferase-like 3 (S. cerevisiae) [EC:2.1.1.-]
		EST002814	DW679333	2e-07	methyltransferase [EC:2.1.1.-]
		EST003953	DW680472	1e-56	dimethylase [EC:2.1.1.-]
		EST003975	DW680494	1e-14	putative 23S rRNA m(5)C methyltransferase [EC:2.1.1.-]
	2.3.1.-
		C1428-Contig1		1e-147	lipid A biosynthesis lauroyl acyltransferase [EC:2.3.1.-]
		C1819-Contig1		9e-26	putative acetyltransferase protein [EC:2.3.1.-]
		C2941-Contig1		1e-11	putative acetyltransferase [EC:2.3.1.-]
		C3076-Contig1		4e-46	lipid A biosynthesis lauroyl acyltransferase [EC:2.3.1.-]
		EST020432	DW696951	1e-09	putative acyltransferase transmembrane protein [EC:2.3.1.-]
		EST007454	DW683973	7e-25	N-acetyltransferase 5 (ARD1 homolog, S. cerevisiae) [EC:2.3.1.-]
		EST008620	DW685139	4e-28	putative acetyltransferase [EC:2.3.1.-]
		EST024850	DW701369	3e-16	acetyltransferase, GNAT family [EC:2.3.1.-]
		EST034474	DW710993	8e-07	probable acetyltransferase [EC:2.3.1.-]
		EST003571	DW680090	4e-12	acetyl-CoA transporter [EC:2.3.1.-]
		EST002880	DW679399	2e-47	histone acetyltransferase type B subunit 2 [EC:2.3.1.-]
		EST003489	DW680008	2e-20	acetyl-CoA transporter [EC:2.3.1.-]
		EST003934	DW680453	4e-17	putative acetyltransferase [EC:2.3.1.-]
	2.6.1.1
		C0250-Contig1		1e-113	glutamate oxaloacetate transaminase 2, mitochondrial [EC:2.6.1.1]
		C0754-Contig1		2e-93	aspartate aminotransferase [EC:2.6.1.1]
		C1107-Contig1		2e-26	aspartate aminotransferase (AAT2) [EC:2.6.1.1]
		C1449-Contig1		4e-50	CG8430 gene product from transcript CG8430-RB [EC:2.6.1.1]
		C1456-Contig1		2e-74	glutamate oxaloacetate transaminase 2, mitochondrial [EC:2.6.1.1]
		C2314-Contig1		2e-41	aspartate aminotransferase [EC:2.6.1.1]
		C2344-Contig1		3e-20	aspartate aminotransferase [EC:2.6.1.1]
		C2375-Contig1		2e-29	glutamate oxaloacetate transaminase 1, soluble [EC:2.6.1.1]
		C3035-Contig1		6e-71	aspartate aminotransferase [EC:2.6.1.1]
		C3154-Contig1		3e-98	2.6.1.1 2.6.1.44 alanine glyoxylate aminotransferase [EC:2.6.1.45 2.6.1.1 2.6.1.44]
		C3218-Contig1		8e-40	putative bifunctional protein [Includes: transcriptional regulator (GntR family) ; ATP-binding component of a transport system ] [EC:2.6.1.1]
		C3350-Contig1		2e-85	aminotransferase, classes I and II [EC:2.6.1.1]
		EST020942	DW697461	3e-33	2.6.1.1 aspartate aminotransferase [EC:2.6.1.1]
		EST009276	DW685795	4e-11	putative bifunctional protein [Includes: transcriptional regulator (GntR family) ; ATP-binding component of a transport system ] [EC:2.6.1.1]
		EST014080	DW690599	3e-30	putative bifunctional protein [Includes: transcriptional regulator (GntR family) ; ATP-binding component of a transport system ] [EC:2.6.1.1]
		EST031931	DW708450	3e-67	probable aminotransferase [EC:2.6.1.1]
		EST031985	DW708504	2e-54	putative aspartate aminotransferase [EC:2.6.1.1]
		EST033020	DW709539	1e-104	aminotransferase, classes I and II [EC:2.6.1.1]
		EST033998	DW710517	4e-09	probable aminotransferase [EC:2.6.1.1]
	2.6.1.57
		C1573-Contig1		5e-48	conserved hypothetical protein [EC:2.6.1.57]
	2.6.1.9
		EST022365	DW698884	5e-13	histidinol-phosphate aminotransferase [EC:2.6.1.9]
		EST023174	DW699693	1e-63	3.1.3.15 2.6.1.9 imidazoleglycerol-phosphate dehydratase [EC:4.2.1.19 3.1.3.15 2.6.1.9]
		EST003671	DW680190	1e-42	3.1.3.15 2.6.1.9 imidazoleglycerol-phosphate dehydratase [EC:4.2.1.19 3.1.3.15 2.6.1.9]
	3.7.1.2
		C1870-Contig1		1e-20	fumarylacetoacetase [EC:3.7.1.2]
		EST022708	DW699227	1e-38	fumarylacetoacetase, putative [EC:3.7.1.2]
		EST032716	DW709235	2e-10	3.7.1.2 fumarylacetoacetase [EC:3.7.1.2]
	3.7.1.5
		EST008180	DW684699	3e-19	fumarylpyruvate hydrolase [EC:3.7.1.5]
		EST002532	DW679051	1e-47	conserved hypothetical protein [EC:3.7.1.5]
	4.1.1.-
		C0493-Contig1		3e-13	5.3.3.- 2-hydroxyhepta-2,4-diene-1, 7-dioateisomerase / 5-carboxymethyl-2-oxo-hex-3-ene-1, 7-dioatedecarboxylase [EC:4.1.1.- 5.3.3.-]
	4.1.2.-
		EST007385	DW683904	2e-06	4.1.2.- putative 2,4-dihydroxyhept-2-ene-1,7-dioic acid aldolase oxidoreductase protein [EC:4.1.2.-]
		EST025423	DW701942	2e-17	2,4-dihydroxyhept-2-ene-1, 7-dioic acid aldolase [EC:4.1.2.-]
		EST027448	DW703967	4e-70	probable L-allo-threonine aldolase [EC:4.1.2.-]
	4.2.1.-
		C0681-Contig1		2e-17	5.1.3.- putative NAD-dependent epimerase/dehydratase (WbpP) [EC:4.2.1.- 5.1.3.-]
		C0840-Contig1		6e-11	putative dihydrodipicolinate synthase [EC:4.2.1.-]
		C3239-Contig1		9e-35	2-oxo-hept-3-ene-1,7-dioate hydratase [EC:4.2.1.-]
		EST021686	DW698205	7e-11	carnitine racemase [EC:4.2.1.-]
		EST033877	DW710396	5e-26	carnitinyl-CoA dehydratase (Crotonobetainyl-CoA hydratase) [EC:4.2.1.-]
		EST023605	DW700124	1e-31	carnitinyl-CoA dehydratase [EC:4.2.1.-]
	6.2.1.30
		EST015957	DW692476	1e-103	phenylacetate-coenzyme A ligase [EC:6.2.1.30]
Phenylalanine metabolism	1.11.1.7
		C3500-Contig1		4e-54	probable antioxidant protein [EC:1.11.1.7]
		EST028626	DW705145	7e-19	3.1.1.- 1.11.1.7 peroxiredoxin 6 [EC:1.11.1.- 3.1.1.- 1.11.1.7]
	1.13.11.27
		C3383-Contig1		1e-115	CG11796-PA [EC:1.13.11.27]
		EST025570	DW702089	4e-06	putative hemolysin [EC:1.13.11.27]
		EST028059	DW704578	9e-13	CG11796-PA [EC:1.13.11.27]
		EST023495	DW700014	3e-11	4-hydroxyphenylpyruvic acid dioxygenase [EC:1.13.11.27]
		EST001142	DW406721	1e-51	CG11796-PA [EC:1.13.11.27]
	1.14.13.-
		C0074-Contig1		1e-19	putative monooxygenase [EC:1.14.13.-]
		C2574-Contig1		4e-62	2-octaprenyl-6-methoxyphenyl hydroxylase [EC:1.14.13.-]
		C2991-Contig1		3e-15	putative nitrilotriacetate monooxygenase [EC:1.14.13.-]
		C3146-Contig1		7e-99	2-octaprenyl-6-methoxyphenyl hydroxylase [EC:1.14.13.-]
		C3177-Contig1		1e-65	putative monooxygenase [EC:1.14.13.-]
		C3292-Contig1		9e-32	putative nitrilotriacetate monooxygenase component A protein [EC:1.14.13.-]
		C3430-Contig1		2e-42	putative monooxygenase [EC:1.14.13.-]
		C3430-Contig2		3e-42	putative monooxygenase [EC:1.14.13.-]
		EST011242	DW687761	3e-53	putative nitrilotriacetate monooxygenase component A protein [EC:1.14.13.-]
		EST014345	DW690864	9e-35	2-octaprenyl-6-methoxyphenol hydroxylase [EC:1.14.13.-]
		EST026550	DW703069	2e-08	nitrilotriacetate monooxygenase component A [EC:1.14.13.-]
	1.2.1.5
		EST028723	DW705242	6e-19	aldehyde dehydrogenases [EC:1.2.1.5]
	1.4.3.6
		C0375-Contig1		5e-23	copper-containing amine oxidase [EC:1.4.3.6]
	1.4.99.1
		EST034606	DW711125	2e-42	highly conserved oxidoreductase [EC:1.4.99.1]
		EST001826	DW678345	1e-07	highly conserved oxidoreductase [EC:1.4.99.1]
	2.3.1.-
		C1428-Contig1		1e-147	lipid A biosynthesis lauroyl acyltransferase [EC:2.3.1.-]
		C1819-Contig1		9e-26	putative acetyltransferase protein [EC:2.3.1.-]
		C2941-Contig1		1e-11	putative acetyltransferase [EC:2.3.1.-]
		C3076-Contig1		4e-46	lipid A biosynthesis lauroyl acyltransferase [EC:2.3.1.-]
		EST020432	DW696951	1e-09	putative acyltransferase transmembrane protein [EC:2.3.1.-]
		EST007454	DW683973	7e-25	N-acetyltransferase 5 (ARD1 homolog, S. cerevisiae) [EC:2.3.1.-]
		EST008620	DW685139	4e-28	putative acetyltransferase [EC:2.3.1.-]
		EST024850	DW701369	3e-16	acetyltransferase, GNAT family [EC:2.3.1.-]
		EST034474	DW710993	8e-07	probable acetyltransferase [EC:2.3.1.-]
		EST003571	DW680090	4e-12	acetyl-CoA transporter [EC:2.3.1.-]
		EST002880	DW679399	2e-47	histone acetyltransferase type B subunit 2 [EC:2.3.1.-]
		EST003489	DW680008	2e-20	acetyl-CoA transporter [EC:2.3.1.-]
		EST003934	DW680453	4e-17	putative acetyltransferase [EC:2.3.1.-]
	2.6.1.1
		C0250-Contig1		1e-113	glutamate oxaloacetate transaminase 2, mitochondrial [EC:2.6.1.1]
		C0754-Contig1		2e-93	aspartate aminotransferase [EC:2.6.1.1]
		C1107-Contig1		2e-26	aspartate aminotransferase (AAT2) [EC:2.6.1.1]
		C1449-Contig1		4e-50	CG8430 gene product from transcript CG8430-RB [EC:2.6.1.1]
		C1456-Contig1		2e-74	glutamate oxaloacetate transaminase 2, mitochondrial [EC:2.6.1.1]
		C2314-Contig1		2e-41	aspartate aminotransferase [EC:2.6.1.1]
		C2344-Contig1		3e-20	aspartate aminotransferase [EC:2.6.1.1]
		C2375-Contig1		2e-29	glutamate oxaloacetate transaminase 1, soluble [EC:2.6.1.1]
		C3035-Contig1		6e-71	aspartate aminotransferase [EC:2.6.1.1]
		C3154-Contig1		3e-98	2.6.1.1 2.6.1.44 alanine glyoxylate aminotransferase [EC:2.6.1.45 2.6.1.1 2.6.1.44]
		C3218-Contig1		8e-40	putative bifunctional protein [Includes: transcriptional regulator (GntR family) ; ATP-binding component of a transport system ] [EC:2.6.1.1]
		C3350-Contig1		2e-85	aminotransferase, classes I and II [EC:2.6.1.1]
		EST020942	DW697461	3e-33	2.6.1.1 aspartate aminotransferase [EC:2.6.1.1]
		EST009276	DW685795	4e-11	putative bifunctional protein [Includes: transcriptional regulator (GntR family) ; ATP-binding component of a transport system ] [EC:2.6.1.1]
		EST014080	DW690599	3e-30	putative bifunctional protein [Includes: transcriptional regulator (GntR family) ; ATP-binding component of a transport system ] [EC:2.6.1.1]
		EST031931	DW708450	3e-67	probable aminotransferase [EC:2.6.1.1]
		EST031985	DW708504	2e-54	putative aspartate aminotransferase [EC:2.6.1.1]
		EST033020	DW709539	1e-104	aminotransferase, classes I and II [EC:2.6.1.1]
		EST033998	DW710517	4e-09	probable aminotransferase [EC:2.6.1.1]
	2.6.1.57
		C1573-Contig1		5e-48	conserved hypothetical protein [EC:2.6.1.57]
	2.6.1.9
		EST022365	DW698884	5e-13	histidinol-phosphate aminotransferase [EC:2.6.1.9]
		EST023174	DW699693	1e-63	3.1.3.15 2.6.1.9 imidazoleglycerol-phosphate dehydratase [EC:4.2.1.19 3.1.3.15 2.6.1.9]
		EST003671	DW680190	1e-42	3.1.3.15 2.6.1.9 imidazoleglycerol-phosphate dehydratase [EC:4.2.1.19 3.1.3.15 2.6.1.9]
		EST023174	DW699693	1e-63	3.1.3.15 2.6.1.9 imidazoleglycerol-phosphate dehydratase [EC:4.2.1.19 3.1.3.15 2.6.1.9]
		EST003671	DW680190	1e-42	3.1.3.15 2.6.1.9 imidazoleglycerol-phosphate dehydratase [EC:4.2.1.19 3.1.3.15 2.6.1.9]
	3.5.1.32
		C0627-Contig1		4e-38	3.5.1.32 putative hippurate hydrolase protein [EC:3.5.1.32]
		C0801-Contig1		5e-51	putative hippurate hydrolase protein [EC:3.5.1.32]
		C3078-Contig1		4e-33	putative hydrolase [EC:3.5.1.32]
		C3229-Contig1		3e-12	putative hippurate hydrolase protein [EC:3.5.1.32]
	3.5.1.4
		C3014-Contig1		3e-48	probable amidase [EC:3.5.1.4]
		EST029814	DW706333	3e-20	putative amidase [EC:3.5.1.4]
	6.2.1.30
		EST015957	DW692476	1e-103	phenylacetate-coenzyme A ligase [EC:6.2.1.30]
Tryptophan metabolism	1.1.1.35
		C3037-Contig1		1e-26	4.2.1.17 3-hydroxyacyl-CoA dehydrogenase / enoyl-CoA hydratase [EC:1.1.1.35 4.2.1.17]
		EST020636	DW697155	9e-19	putative hydroxlacyl-CoA dehydrogenase [EC:1.1.1.35]
		EST030185	DW706704	2e-31	1.1.1.35 peroxisomal trifunctional hydratase-dehydrogenase-epimerase, beta-oxidation protein [EC:4.2.1.17 1.1.1.35]
		EST022459	DW698978	3e-30	3-hydroxyacyl-CoA dehydrogenase [EC:1.1.1.35]
	1.11.1.6
		C0567-Contig1		4e-13	catalase [EC:1.11.1.6]
		C0777-Contig1		4e-42	catalase [EC:1.11.1.6]
		C2497-Contig1		1e-101	catalase [EC:1.11.1.6]
		EST015716	DW692235	5e-13	catalase [EC:1.11.1.6]
	1.13.11.-
		C0944-Contig1		2e-28	probable dioxygenase, alpha subunit [EC:1.13.11.-]
		EST019521	DW696040	5e-26	probable dioxygenase, alpha subunit [EC:1.13.11.-]
	1.13.11.42
		C1699-Contig1		1e-24	tryptophan 2,3- dioxygenase [EC:1.13.11.42]
		C2844-Contig1		5e-10	indoleamine-pyrrole 2,3 dioxygenase [EC:1.13.11.42]
		EST018794	DW695313	2e-07	tryptophan 2,3- dioxygenase [EC:1.13.11.42]
	1.13.11.6
		C2492-Contig1		5e-52	biosynthesis of nicotinic acid [EC:1.13.11.6]
	1.14.13.-
		C0074-Contig1		1e-19	putative monooxygenase [EC:1.14.13.-]
		C2574-Contig1		4e-62	2-octaprenyl-6-methoxyphenyl hydroxylase [EC:1.14.13.-]
		C2991-Contig1		3e-15	putative nitrilotriacetate monooxygenase [EC:1.14.13.-]
		C3146-Contig1		7e-99	2-octaprenyl-6-methoxyphenyl hydroxylase [EC:1.14.13.-]
		C3177-Contig1		1e-65	putative monooxygenase [EC:1.14.13.-]
		C3292-Contig1		9e-32	putative nitrilotriacetate monooxygenase component A protein [EC:1.14.13.-]
		C3430-Contig1		2e-42	putative monooxygenase [EC:1.14.13.-]
		EST011242	DW687761	3e-53	putative nitrilotriacetate monooxygenase component A protein [EC:1.14.13.-]
		EST014345	DW690864	9e-35	2-octaprenyl-6-methoxyphenol hydroxylase [EC:1.14.13.-]
		EST026550	DW703069	2e-08	nitrilotriacetate monooxygenase component A [EC:1.14.13.-]
	1.14.13.9
		EST003420	DW679939	4e-19	Monooxygenase [EC:1.14.13.9]
	1.14.14.1
		C1342-Contig1		1e-34	1.6.2.4 bifunctional P-450:NADPH-P450 reductase 1 [EC:1.14.14.1 1.6.2.4]
		EST015494	DW692013	2e-35	1.14.14.1 1.6.2.4 similar to cytochrome P450 / NADPH-cytochrome P450 reductase [EC:1.14.14.1 1.6.2.4]
		EST011823	DW688342	2e-11	cytochrome P450, family 4, subfamily B, polypeptide 1 [EC:1.14.14.1]
		EST010529	DW687048	9e-31	1.6.2.4 cytochrome P450 / NADPH-ferrihemoprotein reductase [EC:1.14.14.1 1.6.2.4]
		EST028275	DW704794	5e-06	cytochrome P450 [EC:1.14.14.1]
		EST031586	DW708105	4e-09	cytochrome P450 [EC:1.14.14.1]
		EST002870	DW679389	3e-29	1.6.2.4 cytochrome p450 [EC:1.14.14.1 1.6.2.4]
	1.2.1.-
		C1118-Contig1		2e-53	putative aldehyde dehydrogenase protein [EC:1.2.1.-]
		C2328-Contig1		3e-33	succinate-semialdehyde dehydrogenase (NADP+) (SSDH) [EC:1.2.1.-]
		EST016229	DW692748	4e-96	glutamyl-tRNA reductase [EC:1.2.1.-]
		EST023274	DW699793	9e-55	glutamyl-tRNA reductase [EC:1.2.1.-]
	1.2.1.3
		C0961-Contig1		9e-70	probable aldehyde dehydrogenase oxidoreductase protein [EC:1.2.1.3]
		C1749-Contig1		1e-45	probable aldehyde dehydrogenase oxidoreductase protein [EC:1.2.1.3]
		C2229-Contig1		5e-82	aldehyde dehydrogenase family protein [EC:1.2.1.3]
		C2425-Contig1		2e-98	probable aldehyde dehydrogenase [EC:1.2.1.3]
		C2540-Contig1		7e-55	mitochondrial aldehyde dehydrogenase [EC:1.2.1.3]
		C2741-Contig1		2e-50	2-ketoglutarate semialdehyde dehydrogenase [EC:1.2.1.3]
		C3249-Contig1		1e-123	aldehyde dehydrogenase [EC:1.2.1.3]
		EST030164	DW706683	4e-20	aldehyde dehydrogenase [EC:1.2.1.3]
		EST021371	DW697890	2e-54	probable aldehyde dehydrogenase [EC:1.2.1.3]
		EST022210	DW698729	2e-29	aldehyde dehydrogenase [EC:1.2.1.3]
	1.2.4.2
		C1225-Contig1		6e-40	1.2.4.2 2-oxoglutarate dehydrogenase E1 component [EC:1.2.4.2]
		C2557-Contig1		1e-126	2-oxoglutarate dehydrogenase e1 component [EC:1.2.4.2]
		C3180-Contig1		0	syntenic homolog of Saccharomyces cerevisiae YIL125W (KGD1) [EC:1.2.4.2]
		EST018022	DW694541	1e-41	alpha-ketoglutarate dehydrogenase [EC:1.2.4.2]
		EST034134	DW710653	3e-15	2-oxoglutarate dehydrogenase, E1 and E2 components [EC:1.2.4.2]
	1.3.99.7
		C0274-Contig1		6e-72	CG9547 gene product [EC:1.3.99.7]
	1.4.3.6
		C0375-Contig1		5e-23	copper-containing amine oxidase [EC:1.4.3.6]
	2.1.1.-
		C0228-Contig1		8e-23	putative RNA methyltransferase [EC:2.1.1.-]
		C1564-Contig1		4e-09	putative methyltransferase [EC:2.1.1.-]
		C1975-Contig1		7e-44	methyltransferase [EC:2.1.1.-]
		C2206-Contig1		4e-52	2.1.1.- type IV pilus prepilin peptidase PilD [EC:3.4.23.43 2.1.1.-]
		C3385-Contig1		4e-13	methyltransferase [EC:2.1.1.-]
		C3413-Contig1		1e-22	methyltransferase [EC:2.1.1.-]
		C3438-Contig1		5e-33	ubiquinone/menaquinone biosynthesis methyltransferase [EC:2.1.1.-]
		EST019716	DW696235	1e-36	HMT1 hnRNP methyltransferase-like 2 (S. cerevisiae) [EC:2.1.1.-]
		EST024437	DW700956	7e-08	RNA methyltransferase, TrmH family [EC:2.1.1.-]
		EST028416	DW704935	2e-09	Suppressor of PaB1 mutant; involved in 60S ribosomal subunit biogenesis [EC:2.1.1.-]
		EST034031	DW710550	2e-22	syntenic homolog of Saccharomyces cerevisiae YCL054W (SPB1) [EC:2.1.1.-]
		EST023234	DW699753	2e-07	putative methyltransferase [EC:2.1.1.-]
		EST023884	DW700403	5e-57	putative ubiquinone biosynthesis methyltransferase [EC:2.1.1.-]
		EST001759	DW678278	2e-26	heterogeneous nuclear ribonucleoprotein methyltransferase-like 3 (S. cerevisiae) [EC:2.1.1.-]
		EST002814	DW679333	2e-07	methyltransferase [EC:2.1.1.-]
		EST003953	DW680472	1e-56	dimethylase [EC:2.1.1.-]
		EST003975	DW680494	1e-14	putative 23S rRNA m(5)C methyltransferase [EC:2.1.1.-]
	2.3.1.9
		EST009164	DW685683	2e-47	acetyl-coa acetyltransferase (EC 2.3.1.9) [EC:2.3.1.9]
		EST006221	DW682740	2e-14	acetoacetyl CoA thiolase [EC:2.3.1.9]
		EST026007	DW702526	7e-17	acetyl-coa acetyltransferase (EC 2.3.1.9) [EC:2.3.1.9]
		EST021538	DW698057	6e-30	CG10932 gene product [EC:2.3.1.9]
		EST001822	DW678341	2e-08	acetyl-CoA C-acetyltransferase (acetoacetyl-coenzyme A thiolase), putative [EC:2.3.1.9]
		EST000264	DW405843	4e-52	acetyl-coa acetyltransferase (EC 2.3.1.9) [EC:2.3.1.9]
	3.5.1.4
		EST029814	DW706333	3e-20	putative amidase [EC:3.5.1.4]
	3.5.5.1
		C3133-Contig1		6e-20	putative nitrilase protein [EC:3.5.5.1]
		EST022790	DW699309	1e-39	nitrilase [EC:3.5.5.1]
		EST034083	DW710602	3e-06	putative nitrilase protein [EC:3.5.5.1]
		EST000804	DW406383	2e-44	3.5.5.1 nitrilase [EC:3.5.1.6 3.5.5.1]
	4.1.1.-
		C0493-Contig1		3e-13	5.3.3.- 2-hydroxyhepta-2,4-diene-1, 7-dioateisomerase / 5-carboxymethyl-2-oxo-hex-3-ene-1, 7-dioatedecarboxylase [EC:4.1.1.- 5.3.3.-]
	4.2.1.17
		C3037-Contig1		1e-26	4.2.1.17 3-hydroxyacyl-CoA dehydrogenase / enoyl-CoA hydratase [EC:1.1.1.35 4.2.1.17]
	6.1.1.2
		EST027316	DW703835	2e-12	tryptophanyl-tRNA synthetase [EC:6.1.1.2]
		EST022609	DW699128	3e-28	mitochondrial tryptophanyl-tRNA synthetase [EC:6.1.1.2]
		EST022958	DW699477	6e-87	tryptophanyl-tRNA synthetase [EC:6.1.1.2]
	6.3.2.-
		C1822-Contig1		1e-85	ubiquitin-mediated protein degradation [EC:6.3.2.-]
		C3087-Contig1		1e-139	UDP-N-acetylmuramate:L-alanyl-gamma-D- glutamyl- meso-diaminopimelate ligase [EC:6.3.2.-]
		EST016325	DW692844	4e-10	progestin induced protein [EC:6.3.2.-]
		EST017897	DW694416	5e-37	ubiquitin--protein ligase pub1 (EC 6.3.2.-) [EC:6.3.2.-]
		EST010043	DW686562	2e-24	ubiquitin-protein ligase [EC:6.3.2.-]
		EST003770	DW680289	5e-36	ubiquitin-protein ligase (E3) [EC:6.3.2.-]
		EST004120	DW680639	4e-47	ubiquitin--protein ligase pub1 (EC 6.3.2.-) [EC:6.3.2.-]
Phenylalanine, tyrosine and tryptophan biosynthesis	1.1.1.25
		C3045-Contig1		2e-34	shikimate 5-dehydrogenase/quinate 5-dehydrogenase family protein [EC:1.1.1.25]
		EST010263	DW686782	6e-46	4.2.1.10 1.1.1.25 2.7.1.71 2.5.1.19 pentafunctional arom polypeptide [includes 3-dehydroquinate synthase](ec 4.6.1.3); 3-dehydroquinate dehydratase [EC:4.2.3.4 4.2.1.10 1.1.1.25 2.7.1.71 2.5.1.19]
	2.4.2.18
		C3379-Contig1		7e-87	anthranilate phosphoribosyltransferase [EC:2.4.2.18]
		EST032565	DW709084	3e-16	phosphoribosylanthranilate transferase; tryptophan biosynthesis pathway [EC:2.4.2.18]
		EST003991	DW680510	4e-25	hypothetical protein [EC:2.4.2.18]
	2.5.1.19
		C2184-Contig1		2e-14	3-phosphoshikimate 1-carboxyvinyltransferase [EC:2.5.1.19]
		EST010263	DW686782	6e-46	4.2.1.10 1.1.1.25 2.7.1.71 2.5.1.19 pentafunctional arom polypeptide [includes 3-dehydroquinate synthase](ec 4.6.1.3); 3-dehydroquinate dehydratase [EC:4.2.3.4 4.2.1.10 1.1.1.25 2.7.1.71 2.5.1.19]
	2.5.1.54
		C1117-Contig1		2e-59	2-dehydro-3-deoxy- phosphoheptonate aldolase [EC:2.5.1.54]
		C2143-Contig1		6e-80	phospho-2-dehydro-3-deoxyheptonate aldolase [EC:2.5.1.54]
		C3022-Contig1		2e-83	phospho-2-dehydro-3- deoxyheptonate aldolase [EC:2.5.1.54]
		EST001353	DW406932	7e-59	3-deoxy-D-arabino-heptulosonate 7-phosphate (DAHP) synthase isoenzyme [EC:2.5.1.54]
	2.6.1.1
		C0250-Contig1		1e-113	glutamate oxaloacetate transaminase 2, mitochondrial [EC:2.6.1.1]
		C0754-Contig1		2e-93	aspartate aminotransferase [EC:2.6.1.1]
		C1107-Contig1		2e-26	aspartate aminotransferase (AAT2) [EC:2.6.1.1]
		C1449-Contig1		4e-50	CG8430 gene product from transcript CG8430-RB [EC:2.6.1.1]
		C1456-Contig1		2e-74	glutamate oxaloacetate transaminase 2, mitochondrial [EC:2.6.1.1]
		C2314-Contig1		2e-41	aspartate aminotransferase [EC:2.6.1.1]
		C2344-Contig1		3e-20	aspartate aminotransferase [EC:2.6.1.1]
		C2375-Contig1		2e-29	glutamate oxaloacetate transaminase 1, soluble [EC:2.6.1.1]
		C3035-Contig1		6e-71	aspartate aminotransferase [EC:2.6.1.1]
		C3154-Contig1		3e-98	2.6.1.1 2.6.1.44 alanine glyoxylate aminotransferase [EC:2.6.1.45 2.6.1.1 2.6.1.44]
		C3218-Contig1		8e-40	putative bifunctional protein [Includes: transcriptional regulator (GntR family) ; ATP-binding component of a transport system ] [EC:2.6.1.1]
		C3350-Contig1		2e-85	aminotransferase, classes I and II [EC:2.6.1.1]
		EST020942	DW697461	3e-33	2.6.1.1 aspartate aminotransferase [EC:2.6.1.1]
		EST009276	DW685795	4e-11	putative bifunctional protein [Includes: transcriptional regulator (GntR family) ; ATP-binding component of a transport system ] [EC:2.6.1.1]
		EST014080	DW690599	3e-30	putative bifunctional protein [Includes: transcriptional regulator (GntR family) ; ATP-binding component of a transport system ] [EC:2.6.1.1]
		EST031931	DW708450	3e-67	probable aminotransferase [EC:2.6.1.1]
		EST031985	DW708504	2e-54	putative aspartate aminotransferase [EC:2.6.1.1]
		EST033020	DW709539	1e-104	aminotransferase, classes I and II [EC:2.6.1.1]
		EST033998	DW710517	4e-09	probable aminotransferase [EC:2.6.1.1]
	2.6.1.57
		C1573-Contig1		5e-48	conserved hypothetical protein [EC:2.6.1.57]
	2.6.1.9
		EST022365	DW698884	5e-13	histidinol-phosphate aminotransferase [EC:2.6.1.9]
		EST023174	DW699693	1e-63	3.1.3.15 2.6.1.9 imidazoleglycerol-phosphate dehydratase [EC:4.2.1.19 3.1.3.15 2.6.1.9]
		EST003671	DW680190	1e-42	3.1.3.15 2.6.1.9 imidazoleglycerol-phosphate dehydratase [EC:4.2.1.19 3.1.3.15 2.6.1.9]
		EST023174	DW699693	1e-63	3.1.3.15 2.6.1.9 imidazoleglycerol-phosphate dehydratase [EC:4.2.1.19 3.1.3.15 2.6.1.9]
		EST003671	DW680190	1e-42	3.1.3.15 2.6.1.9 imidazoleglycerol-phosphate dehydratase [EC:4.2.1.19 3.1.3.15 2.6.1.9]
	2.7.1.71
		EST010263	DW686782	6e-46	4.2.1.10 1.1.1.25 2.7.1.71 2.5.1.19 pentafunctional arom polypeptide [includes 3-dehydroquinate synthase](ec 4.6.1.3); 3-dehydroquinate dehydratase [EC:4.2.3.4 4.2.1.10 1.1.1.25 2.7.1.71 2.5.1.19]
	4.1.1.48
		C1973-Contig1		3e-60	indole-3-glycerol phosphate synthase [EC:4.1.1.48]
		EST029606	DW706125	2e-26	4.1.1.48 anthranilate synthase Component II and indole-3-phosphate (multifunctional enzyme) [EC:4.1.3.27 4.1.1.48]
		EST032028	DW708547	2e-73	indole-3-glycerol phosphate synthase [EC:4.1.1.48]
		EST023905	DW700424	1e-33	4.1.1.48 5.3.1.24 anthranilate synthase component II (EC 4.1.3.27) [EC:4.1.3.27 4.1.1.48 5.3.1.24]
	4.1.3.27
		EST023905	DW700424	1e-33	4.1.1.48 5.3.1.24 anthranilate synthase component II (EC 4.1.3.27) [EC:4.1.3.27 4.1.1.48 5.3.1.24]
		EST028336	DW704855	3e-66	anthranilate synthase component I [EC:4.1.3.27]
		EST029606	DW706125	2e-26	4.1.1.48 anthranilate synthase Component II and indole-3-phosphate (multifunctional enzyme) [EC:4.1.3.27 4.1.1.48]
		EST030426	DW706945	2e-18	anthranilate synthase component i [EC:4.1.3.27]
		EST034094	DW710613	2e-58	anthranilate synthase Component I [EC:4.1.3.27]
		EST023905	DW700424	1e-33	4.1.1.48 5.3.1.24 anthranilate synthase component II (EC 4.1.3.27) [EC:4.1.3.27 4.1.1.48 5.3.1.24]
		EST002611	DW679130	9e-11	anthranilate synthase component II [EC:4.1.3.27]
	4.2.1.10
		EST010263	DW686782	6e-46	4.2.1.10 1.1.1.25 2.7.1.71 2.5.1.19 pentafunctional arom polypeptide [includes 3-dehydroquinate synthase](ec 4.6.1.3); 3-dehydroquinate dehydratase [EC:4.2.3.4 4.2.1.10 1.1.1.25 2.7.1.71 2.5.1.19]
	4.2.1.11
		C3475-Contig1		1e-178	enolase I [EC:4.2.1.11]
		EST016733	DW693252	5e-28	enolase (ENO2) (ENO1) [EC:4.2.1.11]
		EST016824	DW693343	2e-30	enolase (ENO2) (ENO1) [EC:4.2.1.11]
	4.2.1.20
		C3184-Contig1		2e-88	tryptophan synthase beta chain [EC:4.2.1.20]
		EST020407	DW696926	2e-50	tryptophan synthetase [EC:4.2.1.20]
		EST026570	DW703089	3e-91	tryptophan synthase (EC 4.2.1.20) [EC:4.2.1.20]
	4.2.3.4
		C3040-Contig1		4e-43	3-dehydroquinate synthase [EC:4.2.3.4]
		EST010263	DW686782	6e-46	4.2.1.10 1.1.1.25 2.7.1.71 2.5.1.19 pentafunctional arom polypeptide [includes 3-dehydroquinate synthase](ec 4.6.1.3); 3-dehydroquinate dehydratase [EC:4.2.3.4 4.2.1.10 1.1.1.25 2.7.1.71 2.5.1.19]
	4.2.3.5
		C1430-Contig1		3e-60	chorismate synthase [EC:4.2.3.5]
	5.3.1.24
		EST023905	DW700424	1e-33	4.1.1.48 5.3.1.24 anthranilate synthase component II (EC 4.1.3.27) [EC:4.1.3.27 4.1.1.48 5.3.1.24]
	5.4.99.5
		C2200-Contig1		1e-41	chorismate mutase [EC:5.4.99.5]
	6.1.1.1
		C1988-Contig1		1e-117	tyrosyl-tRNA synthetase [EC:6.1.1.1]
	6.1.1.20
		C1853-Contig1		6e-61	phenylalanine-tRNA ligase beta chain [EC:6.1.1.20]
		EST009498	DW686017	1e-49	phenylalanyl-tRNA synthetase beta chain [EC:6.1.1.20]
		EST006864	DW683383	9e-62	phenylalanyl-trna synthetase, alpha chain, cytoplasmic [EC:6.1.1.20]
		EST010695	DW687214	7e-83	phenylalanine-tRNA ligase beta chain [EC:6.1.1.20]
beta-Alanine metabolism	1.2.1.19
		C2455-Contig1		2e-61	aminobutyraldehyde dehydrogenase [EC:1.2.1.19]
	1.2.1.3
		C0961-Contig1		9e-70	probable aldehyde dehydrogenase oxidoreductase protein [EC:1.2.1.3]
		C1749-Contig1		1e-45	probable aldehyde dehydrogenase oxidoreductase protein [EC:1.2.1.3]
		C2229-Contig1		5e-82	aldehyde dehydrogenase family protein [EC:1.2.1.3]
		C2425-Contig1		2e-98	probable aldehyde dehydrogenase [EC:1.2.1.3]
		C2540-Contig1		7e-55	mitochondrial aldehyde dehydrogenase [EC:1.2.1.3]
		C2741-Contig1		2e-50	2-ketoglutarate semialdehyde dehydrogenase [EC:1.2.1.3]
		C3249-Contig1		1e-123	aldehyde dehydrogenase [EC:1.2.1.3]
		EST030164	DW706683	4e-20	aldehyde dehydrogenase [EC:1.2.1.3]
		EST021371	DW697890	2e-54	probable aldehyde dehydrogenase [EC:1.2.1.3]
		EST022210	DW698729	2e-29	aldehyde dehydrogenase [EC:1.2.1.3]
	1.3.99.3
		C2231-Contig1		2e-27	possible acyl-CoA dehydrogenase [EC:1.3.99.3]
		C2952-Contig1		2e-79	probable acyl-CoA dehydrogenase [EC:1.3.99.3]
		C3344-Contig1		3e-17	putative acyl-CoA dehydrogenase [EC:1.3.99.3]
		EST004831	DW681350	1e-12	acyl-CoA dehydrogenase-related [EC:1.3.99.3]
		EST014588	DW691107	3e-23	acyl-CoA dehydrogenase [EC:1.3.99.3]
		EST030477	DW706996	2e-12	putative acyl-CoA dehydrogenase [EC:1.3.99.3]
	1.4.3.6
		C0375-Contig1		5e-23	copper-containing amine oxidase [EC:1.4.3.6]
	2.5.1.16
		C3147-Contig1		8e-95	2.1.1.53 spermidine synthase [EC:2.5.1.16 2.1.1.53]
	2.6.1.18
		C0244-Contig1		3e-62	omega-amino acid--pyruvate aminotransferase [EC:2.6.1.18]
		EST031055	DW707574	2e-47	omega-amino acid--pyruvate aminotransferase [EC:2.6.1.18]
		EST032265	DW708784	5e-65	omega-amino acid:pyruvate aminotransferase [EC:2.6.1.18]
	2.6.1.19
		C1477-Contig1		1e-100	4-aminobutyrate aminotransferase [EC:2.6.1.19]
		EST030165	DW706684	3e-15	4-aminobutyrate aminotransferase (EC 2.6.1.19) [EC:2.6.1.19]
	3.5.1.6
		C3194-Contig1		8e-54	N-carbamoyl-L-amino acid amidohydrolase [EC:3.5.1.6]
		EST000804	DW406383	2e-44	3.5.5.1 nitrilase [EC:3.5.1.6 3.5.5.1]
	4.1.1.15
		C1570-Contig1		4e-54	glutamate decarboxylase, putative [EC:4.1.1.15]
		C1883-Contig1		5e-17	dihydrosphingosine-1-phosphate lyase [EC:4.1.1.15]
		C2148-Contig1		6e-63	glutamate decarboxylase [EC:4.1.1.15]
		C2520-Contig1		1e-40	glutamate decarboxylase [EC:4.1.1.15]
		EST011926	DW688445	4e-32	dihydrosphingosine-1-phosphate lyase [EC:4.1.1.15]
		EST034389	DW710908	4e-25	dihydrosphingosine-1-phosphate lyase [EC:4.1.1.15]
		EST002446	DW678965	3e-13	glutamic acid decarboxylase [EC:4.1.1.15]
		EST003098	DW679617	9e-22	glutamate decarboxylase [EC:4.1.1.15]
	4.2.1.17
		C3037-Contig1		1e-26	4.2.1.17 3-hydroxyacyl-CoA dehydrogenase / enoyl-CoA hydratase [EC:1.1.1.35 4.2.1.17]
	6.3.2.1
		EST026647	DW703166	2e-12	pantoate--beta-alanine ligase [EC:6.3.2.1]
		EST000088	DW405667	1e-12	pantoate--beta-alanine ligase (pantothenate synthetase) (pantoate activating enzyme) [EC:6.3.2.1]
		EST001421	DW407000	7e-33	pantoate-beta- alanine ligase, pantothenic acid biosynthesis [EC:6.3.2.1]
Selenoamino acid metabolism	1.8.1.2
		EST033019	DW709538	1e-08	possible sulfite reductase (NADPH) [EC:1.8.1.2]
		EST001238	DW406817	5e-46	1.8.7.1 1.7.7.1 extracellular sulfite reductase [EC:1.8.1.2 1.8.7.1 1.7.7.1]
	1.8.7.1
		EST001238	DW406817	5e-46	1.8.7.1 1.7.7.1 extracellular sulfite reductase [EC:1.8.1.2 1.8.7.1 1.7.7.1]
	2.1.1.-
		EST034031	DW710550	2e-22	syntenic homolog of Saccharomyces cerevisiae YCL054W (SPB1) [EC:2.1.1.-]
		EST023234	DW699753	2e-07	putative methyltransferase [EC:2.1.1.-]
		EST023884	DW700403	5e-57	putative ubiquinone biosynthesis methyltransferase [EC:2.1.1.-]
		EST001759	DW678278	2e-26	heterogeneous nuclear ribonucleoprotein methyltransferase-like 3 (S. cerevisiae) [EC:2.1.1.-]
		EST002814	DW679333	2e-07	methyltransferase [EC:2.1.1.-]
		EST003953	DW680472	1e-56	dimethylase [EC:2.1.1.-]
		EST003975	DW680494	1e-14	putative 23S rRNA m(5)C methyltransferase [EC:2.1.1.-]
	2.3.2.2
		C0017-Contig1		1e-42	putative gamma-glutamyltranspeptidase precursor [EC:2.3.2.2]
		C1261-Contig1		2e-70	gamma-glutamyltranspeptidase [EC:2.3.2.2]
		C2236-Contig1		1e-117	probable gamma-glutamyltranspeptidase [EC:2.3.2.2]
		C2659-Contig1		1e-101	gamma-glutamyltranspeptidase [EC:2.3.2.2]
		EST015439	DW691958	5e-24	gamma-glutamyltransferase [EC:2.3.2.2]
		EST009448	DW685967	4e-37	gamma-glutamyltransferase [EC:2.3.2.2]
		EST005331	DW681850	2e-10	gamma-glutamyltranspeptidase [EC:2.3.2.2]
		EST028525	DW705044	2e-13	putative gamma-glutamyltranspeptidase [EC:2.3.2.2]
		EST030486	DW707005	2e-40	putative gamma-glutamyltranspeptidase [EC:2.3.2.2]
	2.5.1.47
		C1578-Contig1		1e-136	2.5.1.47 cysteine synthase [EC:4.2.1.22 2.5.1.47]
	2.5.1.48
		EST018981	DW695500	2e-27	putative cystathionine gamma-synthase [EC:2.5.1.48]
		EST008548	DW685067	5e-42	cystathionine gamma- synthase [EC:2.5.1.48]
		EST027260	DW703779	7e-35	cystathionine gamma-synthase [EC:2.5.1.48]
		EST027281	DW703800	2e-58	putative cystathionine gamma-synthase [EC:2.5.1.48]
		EST031187	DW707706	6e-20	cystathionine gamma-synthase [EC:2.5.1.48]
	2.5.1.6
		C0618-Contig1		2e-37	S-adenosylmethionine synthetase [EC:2.5.1.6]
		EST033775	DW710294	5e-49	S-adenosylmethionine synthetase [EC:2.5.1.6]
	2.7.1.25
		C0030-Contig1		1e-40	adenylylsulfate kinase (3'-phosphoadenosine 5'-phosphosulfate synthase) [EC:2.7.1.25]
		C1475-Contig1		1e-40	adenylylsulfate kinase (3'-phosphoadenosine 5'-phosphosulfate synthase) [EC:2.7.1.25]
		EST024766	DW701285	1e-119	2.7.7.4 sulfate adenylate transferase, subunit 1/adenylylsulfate kinase [EC:2.7.1.25 2.7.7.4]
	2.7.7.4
		C1423-Contig1		1e-41	sulfate adenylyltransferase subunit 1 [EC:2.7.7.4]
		EST024766	DW701285	1e-119	2.7.7.4 sulfate adenylate transferase, subunit 1/adenylylsulfate kinase [EC:2.7.1.25 2.7.7.4]
	3.3.1.1
		C2683-Contig1		0	S-adenosyl-L-homocysteine hydrolase [EC:3.3.1.1]
		C3237-Contig1		1e-101	S-adenosyl-L-homocysteine hydrolase [EC:3.3.1.1]
		EST033692	DW710211	1e-110	adenosylhomocysteinase [EC:3.3.1.1]
	4.2.1.22
		C1578-Contig1		1e-136	2.5.1.47 cysteine synthase [EC:4.2.1.22 2.5.1.47]
		C2416-Contig1		1e-103	cystathionine beta-synthase [EC:4.2.1.22]
		EST026541	DW703060	6e-18	cystathionine beta-synthase [EC:4.2.1.22]
		EST029191	DW705710	1e-32	cystathionine beta-synthase [EC:4.2.1.22]
	4.4.1.1
		C0404-Contig1		5e-65	cystathionine gamma-lyase [EC:4.4.1.1]
		C2584-Contig1		1e-46	cystathionine gamma-lyase [EC:4.4.1.1]
	4.4.1.16
		EST019629	DW696148	3e-07	conserved hypothetical protein, possible N-epimerase [EC:4.4.1.16]
		EST034120	DW710639	2e-71	putative cysteine desulfurase 1 (Csd) [EC:4.4.1.16]
	4.4.1.8
		EST005512	DW682031	3e-10	cystathionine beta-lyase [EC:4.4.1.8]
	6.1.1.10
		C0055-Contig1		3e-88	methionyl-tRNA synthetase (MES1) [EC:6.1.1.10]
		EST006857	DW683376	1e-28	G4 quadruplex nucleic acid binding protein [EC:6.1.1.10]
		EST025393	DW701912	1e-100	methionyl-tRNA synthetase (MES1) [EC:6.1.1.10]
Cyanoamino acid metabolism	2.1.2.1
		C0112-Contig1		1e-71	serine hydroxymethyltransferase [EC:2.1.2.1]
		C0295-Contig1		9e-47	serine hydroxymethyltransferase [EC:2.1.2.1]
		EST019591	DW696110	6e-07	glycine hydroxymethyltransferase - like protein [EC:2.1.2.1]
		EST022931	DW699450	5e-76	serine hydroxymethyltransferase [EC:2.1.2.1]
	2.3.2.2
		C0017-Contig1		1e-42	putative gamma-glutamyltranspeptidase precursor [EC:2.3.2.2]
		C1261-Contig1		2e-70	gamma-glutamyltranspeptidase [EC:2.3.2.2]
		C2236-Contig1		1e-117	probable gamma-glutamyltranspeptidase [EC:2.3.2.2]
		C2659-Contig1		1e-101	gamma-glutamyltranspeptidase [EC:2.3.2.2]
		EST015439	DW691958	5e-24	gamma-glutamyltransferase [EC:2.3.2.2]
		EST009448	DW685967	4e-37	gamma-glutamyltransferase [EC:2.3.2.2]
		EST005331	DW681850	2e-10	gamma-glutamyltranspeptidase [EC:2.3.2.2]
		EST028525	DW705044	2e-13	putative gamma-glutamyltranspeptidase [EC:2.3.2.2]
		EST030486	DW707005	2e-40	putative gamma-glutamyltranspeptidase [EC:2.3.2.2]
	3.2.1.21
		EST025308	DW701827	2e-29	beta-glucosidase 2 precursor [EC:3.2.1.21]
		EST026988	DW703507	5e-07	beta-glucosidase 2 precursor [EC:3.2.1.21]
	3.5.1.1
		C3260-Contig1		2e-28	L-asparaginase I [EC:3.5.1.1]
		EST002016	DW678535	3e-31	probable L-asparaginase [EC:3.5.1.1]
	3.5.1.4
		C3014-Contig1		3e-48	probable amidase [EC:3.5.1.4]
		EST029814	DW706333	3e-20	putative amidase [EC:3.5.1.4]
	3.5.5.1
		C1690-Contig1		3e-33	putative nitrilase protein [EC:3.5.5.1]
		C1694-Contig1		3e-10	nitrilase [EC:3.5.5.1]
		C3133-Contig1		6e-20	putative nitrilase protein [EC:3.5.5.1]
		EST022790	DW699309	1e-39	nitrilase [EC:3.5.5.1]
		EST034083	DW710602	3e-06	putative nitrilase protein [EC:3.5.5.1]
		EST000804	DW406383	2e-44	3.5.5.1 nitrilase [EC:3.5.1.6 3.5.5.1]
	4.2.1.-
		C0681-Contig1		2e-17	5.1.3.- putative NAD-dependent epimerase/dehydratase (WbpP) [EC:4.2.1.- 5.1.3.-]
		C0840-Contig1		6e-11	putative dihydrodipicolinate synthase [EC:4.2.1.-]
		C3239-Contig1		9e-35	2-oxo-hept-3-ene-1,7-dioate hydratase [EC:4.2.1.-]
		EST021686	DW698205	7e-11	carnitine racemase [EC:4.2.1.-]
		EST033877	DW710396	5e-26	carnitinyl-CoA dehydratase (Crotonobetainyl-CoA hydratase) [EC:4.2.1.-]
		EST023605	DW700124	1e-31	carnitinyl-CoA dehydratase [EC:4.2.1.-]
Glutathione metabolism	1.1.1.42
		C0690-Contig1		5e-78	isocitrate dehydrogenase [EC:1.1.1.42]
		C0960-Contig1		6e-06	isocitrate dehydrogenase [EC:1.1.1.42]
		C2537-Contig1		1e-133	homo- isocitrate dehydrogenase [EC:1.1.1.42]
		C2856-Contig1		2e-97	NADP-specific isocitrate dehydrogenase [EC:1.1.1.42]
		C3266-Contig1		1e-177	isocitrate dehydrogenase, NADP-dependent, monomeric-type [EC:1.1.1.42]
		EST009238	DW685757	4e-35	NADP-dependent isocitrate dehydrogenase [EC:1.1.1.42]
		EST001161	DW406740	2e-74	NADP-specific isocitrate dehydrogenase [EC:1.1.1.42]
		EST004237	DW680756	2e-06	NADP-dependent isocitrate dehydrogenase [EC:1.1.1.42]
	1.1.1.49
		C2154-Contig1		1e-108	Glucose-6-phosphate dehydrogenase [EC:1.1.1.49]
	1.11.1.12
		C2650-Contig1		3e-54	1.11.1.12 glutathione peroxidase [EC:1.11.1.9 1.11.1.12]
	1.11.1.9
		C2650-Contig1		3e-54	1.11.1.12 glutathione peroxidase [EC:1.11.1.9 1.11.1.12]
		C0748-Contig1		3e-51	RAB15, member RAS oncogene family [EC:1.11.1.9]
		C2076-Contig1		1e-14	RAB15, member RAS oncogene family [EC:1.11.1.9]
		C2650-Contig1		3e-54	1.11.1.12 glutathione peroxidase [EC:1.11.1.9 1.11.1.12]
		C2955-Contig1		4e-46	RAB15, member RAS oncogene family [EC:1.11.1.9]
		C3516-Contig1		1e-15	RAB15, member RAS oncogene family [EC:1.11.1.9]
		EST022975	DW699494	4e-11	RAB15, member RAS oncogene family [EC:1.11.1.9]
		EST033211	DW709730	3e-11	RAB15, member RAS oncogene family [EC:1.11.1.9]
		EST033727	DW710246	2e-44	glutathione peroxidase [EC:1.11.1.9]
		EST023196	DW699715	3e-09	RAB15, member RAS oncogene family [EC:1.11.1.9]
	1.8.1.7
		C1052-Contig1		2e-37	glutathione reductase; maintains high lelvels of glutathione in the cytosol; similar to S. cerevisiae GLR1 [EC:1.8.1.7]
		C1702-Contig1		6e-46	glutathione reductase [EC:1.8.1.7]
	2.3.2.2
		C0017-Contig1		1e-42	putative gamma-glutamyltranspeptidase precursor [EC:2.3.2.2]
		C1261-Contig1		2e-70	gamma-glutamyltranspeptidase [EC:2.3.2.2]
		C2236-Contig1		1e-117	probable gamma-glutamyltranspeptidase [EC:2.3.2.2]
		C2659-Contig1		1e-101	gamma-glutamyltranspeptidase [EC:2.3.2.2]
		EST015439	DW691958	5e-24	gamma-glutamyltransferase [EC:2.3.2.2]
		EST009448	DW685967	4e-37	gamma-glutamyltransferase [EC:2.3.2.2]
		EST005331	DW681850	2e-10	gamma-glutamyltranspeptidase [EC:2.3.2.2]
		EST028525	DW705044	2e-13	putative gamma-glutamyltranspeptidase [EC:2.3.2.2]
		EST030486	DW707005	2e-40	putative gamma-glutamyltranspeptidase [EC:2.3.2.2]
	2.5.1.18
		C0022-Contig1		1e-48	glutathione S-transferase [EC:2.5.1.18]
		C0024-Contig1		3e-17	putative glutathione S-transferase protein [EC:2.5.1.18]
		C0855-Contig1		3e-07	glutathione S-transferase [EC:2.5.1.18]
		C1824-Contig1		4e-19	glutathione S-transferase [EC:2.5.1.18]
		C1985-Contig1		7e-17	glutathione S-transferase [EC:2.5.1.18]
		C2066-Contig1		3e-44	translation elongation factor eEF1, gamma chain [EC:2.5.1.18]
		C2907-Contig1		7e-45	involved in cell wall biogenesis and architecture [EC:2.5.1.18]
		C2966-Contig1		2e-09	microsomal glutathione S-transferase 3 [EC:2.5.1.18]
		C3069-Contig1		4e-45	translation elongation factor eEF1, gamma chain [EC:2.5.1.18]
		EST020485	DW697004	3e-27	putative glutathione S-transferase [EC:2.5.1.18]
		EST020994	DW697513	2e-44	possible glutathione S-transferase P subunit [EC:2.5.1.18]
		EST024473	DW700992	2e-25	putative glutathione transferase [EC:2.5.1.18]
		EST024708	DW701227	1e-06	glutathione S-transferase [EC:2.5.1.18]
		EST024747	DW701266	1e-29	glutathionine S-transferase [EC:2.5.1.18]
		EST025826	DW702345	8e-35	glutathione S-transferase, putative [EC:2.5.1.18]
		EST031864	DW708383	2e-66	glutathione S-transferase [EC:2.5.1.18]
		EST022004	DW698523	7e-26	glutathione S-transferase [EC:2.5.1.18]
		EST002528	DW679047	4e-15	glutathione S-transferase, putative [EC:2.5.1.18]
	3.4.11.2
		C0592-Contig1		3e-81	3.4.11.2 alanine/arginine aminopeptidase [EC:3.4.11.7 3.4.11.2]
		C1370-Contig1		3e-49	3.4.11.2 alanine/arginine aminopeptidase [EC:3.4.11.7 3.4.11.2]
		EST020234	DW696753	2e-49	3.4.11.2 alanine/arginine aminopeptidase [EC:3.4.11.7 3.4.11.2]
		EST008239	DW684758	3e-33	aminopeptidase N [EC:3.4.11.2]
		EST004056	DW680575	7e-11	3.4.11.2 alanine/arginine aminopeptidase [EC:3.4.11.7 3.4.11.2]
	6.3.2.2
		C0102-Contig1		6e-29	glutamate-cysteine ligase, catalytic subunit [EC:6.3.2.2]
		EST012326	DW688845	3e-28	glutamate--cysteine ligase [EC:6.3.2.2]
	6.3.2.3
		C2824-Contig1		2e-47	glutathione synthetase [EC:6.3.2.3]
		C2872-Contig1		7e-67	glutathione synthetase [EC:6.3.2.3]

## Sheet: coenzyme metabolism
Some T. rubrum ESTs probably involved in coenzyme metabolism
Pathway	EC in T. rubrum	Contig/EST Name	GenBank Acc. No.	E_value	Product
Riboflavin metabolism
	1.1.1.193
		EST023991	DW700510	7e-25	3.5.4.26 second step in the riboflavin biosynthesis pathway [EC:1.1.1.193 3.5.4.26]
		EST025230	DW701749	3e-54	3.5.4.26 riboflavin biosynthesis protein ribd [includes: diaminohydroxyphosphoribosylaminopyrimidine deaminase [EC:1.1.1.193 3.5.4.26]
	2.4.2.21
		EST002519	DW679038	4e-19	similar to Hst1p and Sir2p putative histone deacetylases [EC:2.4.2.21]
	2.5.1.9
		C0481-Contig1		4e-62	riboflavin synthase [EC:2.5.1.9]
		C3330-Contig1		1e-46	6,7-dimethyl-8-ribityllumazine synthase (DMRL synthase) [EC:2.5.1.9]
		EST032464	DW708983	4e-18	riboflavin synthase alpha chain [EC:2.5.1.9]
	2.7.1.26
		C2178-Contig1		4e-27	riboflavin kinase [EC:2.7.1.26]
		EST003460	DW679979	4e-26	riboflavin kinase [EC:2.7.1.26]
	2.7.7.2
		C1366-Contig1		3e-18	putative FAD synthetase [EC:2.7.7.2]
		C1815-Contig1		7e-19	FAD-synthetase [EC:2.7.7.2]
		EST006378	DW682897	5e-31	putative FAD synthetase [EC:2.7.7.2]
	3.1.3.-
		C0355-Contig1		3e-37	DL-glycerol-3-phosphatase [EC:3.1.3.-]
		C2948-Contig1		3e-67	hypothetical protein, putative hydrolase [EC:3.1.3.-]
	3.1.3.2
		EST032331	DW708850	2e-51	stationary-phase survival protein [EC:3.1.3.2]
	3.5.4.25
		C0293-Contig1		6e-16	putative gtp cyclohydrolase; possible riboflavin biosynthesis [EC:3.5.4.25]
		C2753-Contig1		3e-78	putative gtp cyclohydrolase; possible riboflavin biosynthesis [EC:3.5.4.25]
		C3187-Contig1		4e-51	GTP cyclohydrolase II / 3,4-dihydroxy-2-butanone 4-phosphate synthase (dhbp synthase) [EC:3.5.4.25]
		EST028953	DW705472	4e-38	3,4-dihydroxy-2-butanone 4-phosphate synthase/GTP cyclohydrolase II [EC:3.5.4.25]
	3.5.4.26
		EST023991	DW700510	7e-25	3.5.4.26 second step in the riboflavin biosynthesis pathway [EC:1.1.1.193 3.5.4.26]
		EST025230	DW701749	3e-54	3.5.4.26 riboflavin biosynthesis protein ribd [includes: diaminohydroxyphosphoribosylaminopyrimidine deaminase [EC:1.1.1.193 3.5.4.26]
Vitamin B6 metabolism
	1.1.1.-
		C0569-Contig1		4e-46	NADP(H)-dependent alcohol dehydrogenase [EC:1.1.1.-]
		C1868-Contig1		5e-24	putative short-chain dehydrogenase [EC:1.1.1.-]
		C2471-Contig1		1e-124	erythronate-4-phosphate dehydrogenase [EC:1.1.1.-]
		C3314-Contig1		3e-27	putative L-sorbosone dehydrogenase (SNDH) protein [EC:1.1.1.-]
		C3316-Contig1		1e-45	probable L-sorbosone dehydrogenase [EC:1.1.1.-]
		EST026133	DW702652	3e-30	putative zinc-containing alcohol dehydrogenase protein [EC:1.1.1.-]
	1.1.1.262
		EST033459	DW709978	1e-106	putative pyridoxal phosphate biosynthetic protein [EC:1.1.1.262]
	1.2.1.-
		C1118-Contig1		2e-53	putative aldehyde dehydrogenase protein [EC:1.2.1.-]
		C2328-Contig1		3e-33	succinate-semialdehyde dehydrogenase (NADP+) (SSDH) [EC:1.2.1.-]
		EST016229	DW692748	4e-96	glutamyl-tRNA reductase [EC:1.2.1.-]
		EST023274	DW699793	9e-55	glutamyl-tRNA reductase [EC:1.2.1.-]
	1.4.3.5
		C2987-Contig2		3e-45	pyridoxamine 5'-phosphate oxidase [EC:1.4.3.5]
	2.6.1.52
		C0434-Contig1		7e-26	3-phosphoserine transaminase [EC:2.6.1.52]
		C1641-Contig1		8e-95	3-phosphoserine aminotransferase [EC:2.6.1.52]
		EST021694	DW698213	3e-19	phosphoserine transaminase [EC:2.6.1.52]
		EST001045	DW406624	6e-44	phosphoserine aminotransferase [EC:2.6.1.52]
		EST004288	DW680807	1e-22	phosphoserine transaminase [EC:2.6.1.52]
	2.7.1.35
		C1233-Contig1		1e-29	putative pyridoxal kinase [EC:2.7.1.35]
		C1522-Contig1		2e-10	putative pyridoxal kinase [EC:2.7.1.35]
	3.1.3.-
		C0355-Contig1		3e-37	DL-glycerol-3-phosphatase [EC:3.1.3.-]
		C2948-Contig1		3e-67	hypothetical protein, putative hydrolase [EC:3.1.3.-]
	4.2.3.1
		EST002091	DW678610	5e-37	threonine synthase [EC:4.2.3.1]
Nicotinate and nicotinamide metabolism
	1.14.99.-
		C2631-Contig1		8e-39	phytoene dehydrogenase [EC:1.14.99.-]
		EST031618	DW708137	2e-14	phytoene dehydrogenase [EC:1.14.99.-]
		EST001032	DW406611	4e-27	phytoene dehydrogenase [EC:1.14.99.-]
	1.4.3.16
		EST032892	DW709411	7e-10	putative L-aspartate oxidase [EC:1.4.3.16]
	1.6.1.2
		EST015368	DW691887	3e-17	NAD(P) transhydrogenase subunit beta [EC:1.6.1.2]
		EST034156	DW710675	3e-55	NAD(P) transhydrogenase, beta subunit [EC:1.6.1.2]
	2.4.2.1
		EST027252	DW703771	2e-46	nucleoside phosphorylase [EC:2.4.2.1]
	2.4.2.11
		C1632-Contig1		2e-43	pututative nicotinate phosphoribosyltransferase [EC:2.4.2.11]
		EST030292	DW706811	2e-20	putative nicotinate phosphoribosyltransferase [EC:2.4.2.11]
	2.4.2.19
		C2395-Contig1		3e-35	quinolinate phosphoribosyltransferase (nicotinate-nucleotide pyrophosphorylase (carboxylating)) [EC:2.4.2.19]
		EST019552	DW696071	4e-28	Biosynthesis of Nicotinic Acid [EC:2.4.2.19]
		EST001627	DW407206	1e-40	quinolinate phosphoribosyltransferase (nicotinate-nucleotide pyrophosphorylase (carboxylating)) [EC:2.4.2.19]
	2.7.1.-
		C1634-Contig1		6e-60	Mitogen-activated kinase-kinase involved in protein kinase C pathway [EC:2.7.1.-]
		C2065-Contig1		8e-63	protein kinase c-like 1 (EC 2.7.1.-) [EC:2.7.1.-]
		C2635-Contig1		1e-135	casein kinase I homolog ckI3 [EC:2.7.1.-]
		C3491-Contig1		1e-62	negative regulator of sexual conjugation and meiosis (EC 2.7.1.-) [EC:2.7.1.-]
		EST003105	DW679624	4e-64	protein kinase kin1 [EC:2.7.1.-]
		EST022648	DW699167	6e-58	conjugation and sporulation protein kinase protein kinase byr1 [EC:2.7.1.-]
		EST025736	DW702255	3e-93	protein kinase skp1p [EC:2.7.1.-]
	2.7.1.23
		C2422-Contig1		2e-71	NAD+ kinase [EC:2.7.1.23]
	2.7.7.1
		EST026754	DW703273	3e-23	NAD(+) salvage pathway [EC:2.7.7.1]
		EST022960	DW699479	4e-24	NAD(+) salvage pathway [EC:2.7.7.1]
		EST000286	DW405865	4e-45	NAD(+) salvage pathway [EC:2.7.7.1]
		EST000296	DW405875	3e-57	NAD(+) salvage pathway [EC:2.7.7.1]
	2.7.7.18
		EST021011	DW697530	2e-47	putative nicotinate-nucleotide adenylyltransferase [EC:2.7.7.18]
	3.1.3.-
		C0355-Contig1		3e-37	DL-glycerol-3-phosphatase [EC:3.1.3.-]
		C2948-Contig1		3e-67	hypothetical protein, putative hydrolase [EC:3.1.3.-]
	3.2.2.1
		C0284-Contig1		3e-24	inosine-uridine preferring nucleoside hydrolase [EC:3.2.2.1]
	3.5.1.-
		EST027275	DW703794	4e-31	acetamidase/formamidase family protein [EC:3.5.1.-]
		EST031180	DW707699	7e-49	N-carbamoyl-L-amino acid amidohydrolase [EC:3.5.1.-]
	3.5.1.19
		EST004798	DW681317	1e-45	3.5.1.19 pyrazinamidase / nicotinamidase [EC:3.5.1.- 3.5.1.19]
		EST004799	DW681318	6e-12	3.5.1.19 pyrazinamidase / nicotinamidase [EC:3.5.1.- 3.5.1.19]
	6.3.5.1
		EST008486	DW685005	2e-50	NAD(+) synthetase, putative [EC:6.3.5.1]
		EST002542	DW679061	5e-44	Glutamine-dependent NAD Synthetase [EC:6.3.5.1]
Pantothenate and CoA biosynthesis
	1.1.1.169
		C3011-Contig1		1e-87	2-dehydropantoate 2-reductase [EC:1.1.1.169]
	1.1.1.86
		C2681-Contig1		1e-84	ketol-acid reductoisomerase [EC:1.1.1.86]
		EST011689	DW688208	8e-38	mitochondrial ketol-acid reductoisomerase [EC:1.1.1.86]
	2.1.2.11
		EST015614	DW692133	2e-22	3-methyl-2-oxobutanoate hydroxymethyltransferase [EC:2.1.2.11]
	2.2.1.6
		C1214-Contig1		2e-67	acetolactate synthase [EC:2.2.1.6]
		C1490-Contig1		6e-34	acetolactate synthase large subunit [EC:2.2.1.6]
		C2085-Contig1		2e-28	probable decarboxylase [EC:2.2.1.6]
		C2118-Contig1		6e-93	acetolactate synthase large subunit [EC:2.2.1.6]
		C2972-Contig1		1e-63	acetolactate synthase regulatory subunit [EC:2.2.1.6]
		C3199-Contig1		8e-51	probable decarboxylase [EC:2.2.1.6]
		EST020549	DW697068	4e-65	putative acetolactate synthase large subunit [EC:2.2.1.6]
		EST026561	DW703080	4e-24	acetolactate synthase II, large subunit [EC:2.2.1.6]
		EST002913	DW679432	8e-41	acetolactate synthase [EC:2.2.1.6]
	2.6.1.42
		EST033962	DW710481	6e-25	branched-chain amino acid aminotransferase [EC:2.6.1.42]
		EST004179	DW680698	1e-48	branched-chain amino acid transaminase [EC:2.6.1.42]
	2.7.1.24
		EST029378	DW705897	4e-37	putative dephospho-CoA kinase [EC:2.7.1.24]
		EST032383	DW708902	9e-39	putative dephospho-CoA kinase [EC:2.7.1.24]
	2.7.1.33
		EST032480	DW708999	5e-13	pantothenate kinase 4 [EC:2.7.1.33]
	3.1.4.14
		EST005666	DW682185	4e-20	acyl carrier protein phosphodiesterase, putative [EC:3.1.4.14]
	3.5.1.-
		C2192-Contig1		2e-28	lysostaphin [EC:3.5.1.-]
		EST004798	DW681317	1e-45	3.5.1.19 pyrazinamidase / nicotinamidase [EC:3.5.1.- 3.5.1.19]
		EST004799	DW681318	6e-12	3.5.1.19 pyrazinamidase / nicotinamidase [EC:3.5.1.- 3.5.1.19]
		EST013713	DW690232	2e-28	lysostaphin [EC:3.5.1.-]
		EST027275	DW703794	4e-31	acetamidase/formamidase family protein [EC:3.5.1.-]
		EST031180	DW707699	7e-49	N-carbamoyl-L-amino acid amidohydrolase [EC:3.5.1.-]
	3.5.1.6
		C3194-Contig1		8e-54	N-carbamoyl-L-amino acid amidohydrolase [EC:3.5.1.6]
		EST000804	DW406383	2e-44	3.5.5.1 nitrilase [EC:3.5.1.6 3.5.5.1]
	4.2.1.9
		C0648-Contig1		1e-89	putative dihydroxy-acid dehydratase precursor [EC:4.2.1.9]
		C1329-Contig1		9e-55	putative dihydroxy-acid dehydratase precursor [EC:4.2.1.9]
		EST015594	DW692113	8e-11	dihydroxy-acid dehydratase [EC:4.2.1.9]
		EST007116	DW683635	1e-58	dihydroxy-acid dehydratase [EC:4.2.1.9]
		EST026886	DW703405	2e-20	dihydroxy-acid dehydratase [EC:4.2.1.9]
		EST022036	DW698555	2e-24	putative dihydroxy-acid dehydratase [EC:4.2.1.9]
		EST022785	DW699304	2e-39	dihydroxyacid dehydratase [EC:4.2.1.9]
		EST032810	DW709329	2e-22	dihydroxy-acid dehydratase [EC:4.2.1.9]
		EST023175	DW699694	1e-157	dihydroxy-acid dehydratase [EC:4.2.1.9]
	6.3.2.1
		EST026647	DW703166	2e-12	pantoate--beta-alanine ligase [EC:6.3.2.1]
		EST000088	DW405667	1e-12	pantoate--beta-alanine ligase (pantothenate synthetase) (pantoate activating enzyme) [EC:6.3.2.1]
		EST001421	DW407000	7e-33	pantoate-beta- alanine ligase, pantothenic acid biosynthesis [EC:6.3.2.1]
Biotin metabolism
	2.3.1.47
		EST025896	DW702415	2e-13	putative 8-amino-7-oxononanoate synthase [EC:2.3.1.47]
		EST022688	DW699207	9e-23	probable 8-amino-7-oxononanoate synthase [EC:2.3.1.47]
	2.6.1.62
		EST001172	DW406751	8e-24	adenosylmethionine-8-amino-7- oxononanoate aminotransferase [EC:2.6.1.62]
	2.8.1.6
		EST023657	DW700176	2e-75	biotin synthase (EC 2.8.1.6) [EC:2.8.1.6]
		EST003634	DW680153	2e-69	biotin synthase (EC 2.8.1.6) [EC:2.8.1.6]
	3.4.-.-
		C3339-Contig1		2e-72	peptidase, U32 family [EC:3.4.-.-]
		EST031576	DW708095	7e-09	probable ATP-dependent Clp protease ATP-binding subunit ClpC [EC:3.4.-.-]
		EST033625	DW710144	8e-45	peptidase family M48 [EC:3.4.-.-]
		EST033765	DW710284	3e-16	Hypothetical protein ZK688.6b [EC:3.4.-.-]
	6.2.1.14
		EST007405	DW683924	7e-16	probable 6-carboxyhexanoate--COA ligase [EC:6.2.1.14]
		EST032549	DW709068	4e-10	probable 6-carboxyhexanoate--COA ligase [EC:6.2.1.14]
	6.3.3.3
		EST024134	DW700653	2e-24	dethiobiotin synthetase [EC:6.3.3.3]
Folate biosynthesis
	2.5.1.15
		EST022971	DW699490	9e-37	2.5.1.15 2.7.6.3 dihydroneopterin aldolase, dihydro-6-hydroxymethylpterin pyrophosphokinase, dihydropteroate synthetase [EC:4.1.2.25 2.5.1.15 2.7.6.3]
	2.7.6.3
		EST009331	DW685850	2e-08	7,8-dihydropteroate synthase / 2-amino-4-hydroxy-6-hydroxymethyldihydropteridine (fusion) [EC:2.7.6.3]
		EST022971	DW699490	9e-37	2.5.1.15 2.7.6.3 dihydroneopterin aldolase, dihydro-6-hydroxymethylpterin pyrophosphokinase, dihydropteroate synthetase [EC:4.1.2.25 2.5.1.15 2.7.6.3]
	3.1.3.1
		C0266-Contig1		3e-13	possible alkaline phosphatase [EC:3.1.3.1]
		EST001237	DW406816	5e-11	repressible alkaline phosphatase [EC:3.1.3.1]
		EST003678	DW680197	2e-59	vacuolar alcaline phosphatase [EC:3.1.3.1]
	3.5.4.16
		EST001666	DW407245	5e-23	First enzyme in biosynthetic pathway for folic acid and tetrahydrobioptern [EC:3.5.4.16]
	3.6.1.-
		C0010-Contig1		2e-80	RuvB-like protein 1 [EC:3.6.1.-]
		C0948-Contig1		1e-59	ATP-dependent DNA helicase Rep [EC:3.6.1.-]
		C2552-Contig1		7e-55	probable chaperone protein DnaK (heat shock protein 70) (heat shock 70 kda protein) (HSP70) [EC:3.6.1.-]
		C2992-Contig1		1e-91	probable cation-transporting P-type ATPase [EC:3.6.1.-]
		C3308-Contig1		5e-50	probable chaperone protein DnaK (heat shock protein 70) (heat shock 70 kda protein) (HSP70) [EC:3.6.1.-]
		C3322-Contig1		1e-94	ATP-dependent DNA helicase RecG [EC:3.6.1.-]
		C3397-Contig1		1e-102	probable chaperone protein DnaK (heat shock protein 70) (heat shock 70 kda protein) (HSP70) [EC:3.6.1.-]
		EST033571	DW710090	5e-76	putative membrane transport ATPase [EC:3.6.1.-]
		EST018542	DW695061	1e-52	cadmium translocating P-type ATPase [EC:3.6.1.-]
		EST026100	DW702619	4e-73	excision repair cross-complementing rodent repair deficiency, complementation group 3 [EC:3.6.1.-]
		EST026280	DW702799	2e-91	probable ATP-dependent DNA helicase [EC:3.6.1.-]
	4.1.2.25
		C3303-Contig1		5e-44	dihydroneopterin aldolase [EC:4.1.2.25]
		EST022971	DW699490	9e-37	2.5.1.15 2.7.6.3 dihydroneopterin aldolase, dihydro-6-hydroxymethylpterin pyrophosphokinase, dihydropteroate synthetase [EC:4.1.2.25 2.5.1.15 2.7.6.3]
	4.2.3.12
		C3348-Contig1		7e-62	6-pyruvoyl tetrahydrobiopterin synthase, putative [EC:4.2.3.12]
	6.3.2.12
		C2156-Contig1		5e-66	6.3.2.17 folylpolyglutamate synthetase [EC:6.3.2.12 6.3.2.17]
	6.3.2.17
		C2156-Contig1		5e-66	6.3.2.17 folylpolyglutamate synthetase [EC:6.3.2.12 6.3.2.17]
		C2264-Contig1		1e-39	folylpolyglutamate synthase [EC:6.3.2.17]
	6.3.5.8
		C0905-Contig1		2e-07	putative p-aminobenzoic acid synthase [EC:6.3.5.8]
Ubiquinone biosynthesis	1.14.13.-
		C3146-Contig1		7e-99	2-octaprenyl-6-methoxyphenyl hydroxylase [EC:1.14.13.-]
		C3177-Contig1		1e-65	putative monooxygenase [EC:1.14.13.-]
		C2574-Contig1		4e-62	2-octaprenyl-6-methoxyphenyl hydroxylase [EC:1.14.13.-]
		EST011242	DW687761	3e-53	putative nitrilotriacetate monooxygenase component A protein [EC:1.14.13.-]
		C3430-Contig1		2e-42	putative monooxygenase [EC:1.14.13.-]
		EST014345	DW690864	9e-35	2-octaprenyl-6-methoxyphenol hydroxylase [EC:1.14.13.-]
		C3292-Contig1		9e-32	putative nitrilotriacetate monooxygenase component A protein [EC:1.14.13.-]
	1.6.5.3
		C2517-Contig1		1e-167	NADH dehydrogenase I, G subunit [EC:1.6.5.3]
		C3083-Contig1		1e-167	NADH dehydrogenase I, C/D subunit [EC:1.6.5.3]
		C2394-Contig1		1e-111	NADH dehydrogenase I, G subunit [EC:1.6.5.3]
		C2374-Contig1		1e-83	mitochondrial NADH-ubiquinone oxidoreductase [EC:1.6.5.3]
		C2682-Contig1		4e-82	NADH-ubiquinone oxidoreductase [EC:1.6.5.3]
		C2669-Contig1		4e-75	NADH-ubiquinone oxidoreductase 49 kDa subunit, mitochondrial precursor [EC:1.6.5.3]
		C2348-Contig1		5e-71	mitochondrial complex I NUIM TYKY subunit (proton translocation) [EC:1.6.5.3]
		EST033640	DW710159	8e-68	1.6.99.3 NADH dehydrogenase (ubiquinone) flavoprotein 2, 24kDa [EC:1.6.5.3 1.6.99.3]
		EST032052	DW708571	5e-65	NADH dehydrogenase I, C/D subunit [EC:1.6.5.3]
		EST025724	DW702243	3e-54	NADH-ubiquinone oxidoreductase subunit 5 (chain L) [EC:1.6.5.3]
		EST022283	DW698802	2e-50	1.6.99.3 NADH dehydrogenase (ubiquinone) flavoprotein 2, 24kDa [EC:1.6.5.3 1.6.99.3]
		C2929-Contig1		7e-48	NADH dehydrogenase I, K subunit [EC:1.6.5.3]
		EST010545	DW687064	1e-44	NADH dehydrogenase (ubiquinone) 78K chain precursor, 5-prime end [EC:1.6.5.3]
		EST002758	DW679277	2e-44	NADH-ubiquinone oxidoreductase [EC:1.6.5.3]
		EST003978	DW680497	5e-44	NADH dehydrogenase complex I [EC:1.6.5.3]
	2.1.1.-
		EST023884	DW700403	5e-57	putative ubiquinone biosynthesis methyltransferase [EC:2.1.1.-]
		EST003953	DW680472	1e-56	dimethylase [EC:2.1.1.-]
		C1975-Contig1		7e-44	methyltransferase [EC:2.1.1.-]
	2.1.1.64
		EST026045	DW702564	1e-121	3-demethylubiquinone-9 3-methyltransferase [EC:2.1.1.64]
	2.5.1.-
		C3357-Contig1		2e-25	4-hydroxybenzoate polyprenyl transferase [EC:2.5.1.-]
		EST001214	DW406793	5e-52	Required for an essential posttranslational stage in assembly of cytochrome oxidase [EC:2.5.1.-]
	4.1.1.-
		C0493-Contig1		3e-13	5.3.3.- 2-hydroxyhepta-2,4-diene-1, 7-dioateisomerase / 5-carboxymethyl-2-oxo-hex-3-ene-1, 7-dioatedecarboxylase [EC:4.1.1.- 5.3.3.-]
	4.1.3.-
		C3159-Contig1		1e-69	imidazoleglycerol phosphate synthase, cyclase subunit [EC:4.1.3.-]
	4.2.1.-
		C3239-Contig1		9e-35	2-oxo-hept-3-ene-1,7-dioate hydratase [EC:4.2.1.-]
		EST023605	DW700124	1e-31	carnitinyl-CoA dehydratase [EC:4.2.1.-]

## Sheet: Thiamine biosynthesis
Some T. rubrum ESTs probably involved in Thiamine biosynthesis
Contig/EST Name	GenBank Acc. No.	E_value	Product
C1708-Contig1		5e-97	thiazole biosynthesis protein [Bordetella pertussis Tohama I]
		4e-91	thiamine biosynthesis protein, gene: THIG [Azoarcus sp. EbN1]
C3467-Contig1		8e-59	thiazole biosynthetic enzyme - Aspergillus oryzae
		1e-58	THI4_ASPOR Thiazole biosynthetic enzyme, mitochondrial precursor [Aspergillus nidulans FGSC A4]
C0738-Contig1		2e-10	NMT1_ASPPA NMT1 protein homolog [Gibberella zeae PH-1]
C1704-Contig1		9e-37	nmt1 protein - Aspergillus parasiticus
EST022492	DW699011	1e-08	THI4_ASPOR Thiazole biosynthetic enzyme, mitochondrial precursor [Aspergillus nidulans FGSC A4]
EST017501	DW694020	2e-69	COG0422: Thiamine biosynthesis protein ThiC [Pseudomonas fluorescens PfO-1]
EST027795	DW704314	9e-72	nmt1 protein - Aspergillus parasiticus
EST004475	DW680994	5e-92	NMT1_ASPPA NMT1 protein homolog [Aspergillus nidulans FGSC A4]
