# Supplementary material for: Analysis of the dermatophyte Trichophyton rubrum expressed sequence tags
Source: BMC Genomics. 2006 Oct 11;7:255. doi: 10.1186/1471-2164-7-255 (PMC1621083; doi:10.1186/1471-2164-7-255)
Supplement: Additional File 3 — secondary metabolism. [file 1471-2164-7-255-S3.xls]

## Sheet: Toxin biodegradation
Some T. rubrum ESTs probably involved in toxin biodegradation
Pathways in KEGG	EC in KEGG	Contig/EST Name	GenBank Acc. No.	KEGG annotation	GO annotation
Ethylbenzene degradation	1.1.-.-
		C0092-Contig1		putative FMNH2-dependent monooxygenase protein [EC:1.1.-.-]	TIGR_CMR|PSPTO2984 SPTR:Q881B2 symbol:PSPTO2984 "xenobiotic compound monooxygenase, DszA family" [GO:0006805 "xenobiotic metabolism" evidence=ISS] [GO:0016646 "oxidoreductase activity, acting on the CH-NH group of donors, NAD or NADP as acceptor" evidence=ISS] InterPro:IPR006025 Prosite:PS00142 InterPro:IPR011251 EMBL:AE016866 TIGR:PSPTO2984 SPTR:Q881B2
	2.3.1.-
		EST007454	DW683973	N-acetyltransferase 5 (ARD1 homolog, S. cerevisiae) [EC:2.3.1.-]
		EST008620	DW685139	putative acetyltransferase [EC:2.3.1.-]
		EST024850	DW701369	acetyltransferase, GNAT family [EC:2.3.1.-]	TIGR_CMR|BA3108 SPTR:Q81NR9 symbol:BA3108 "acetyltransferase, GNAT family" [GO:0000004 "biological process unknown" evidence=ND] [GO:0008080 "N-acetyltransferase activity" evidence=ISS] InterPro:IPR000182 Pfam:PF00583 HSSP:P96579 EMBL:AE017334 EMBL:AE017225 EMBL:AE017033 TIGR:BA3108 TIGR:GBAA3108 SPTR:Q81NR9
		EST003571	DW680090	acetyl-CoA transporter [EC:2.3.1.-]	SGD|S000000424 SPTR:P38318 symbol:YBR220C [GO:0008372 "cellular component unknown" evidence=ND] [GO:0005554 "molecular function unknown" evidence=ND] [GO:0000004 "biological process unknown" evidence=ND] SGD:S000000424 EMBL:Z36088 PIR:S46096 GermOnline:138763 SPTR:P38318
		EST002880	DW679399	histone acetyltransferase type B subunit 2 [EC:2.3.1.-]	MGI|MGI:1194912 SPTR:Q60972 symbol:Rbbp4 "retinoblastoma binding protein 4" [GO:0005515 "protein binding" evidence=IPI] [GO:0006338 "chromatin remodeling" evidence=TAS] [GO:0016581 "NuRD complex" evidence=IDA] InterPro:IPR001680 MGI:MGI:1194912 Pfam:PF00400 PRINTS:PR00320 PROSITE:PS00678 PROSITE:PS50082 PROSITE:PS50294 ProDom:PD000018 EMBL:U35141 PIR:I49366 IntAct:Q60972 SPTR:Q60972
		EST003489	DW680008	acetyl-CoA transporter [EC:2.3.1.-]	SGD|S000000424 SPTR:P38318 symbol:YBR220C [GO:0008372 "cellular component unknown" evidence=ND] [GO:0005554 "molecular function unknown" evidence=ND] [GO:0000004 "biological process unknown" evidence=ND] SGD:S000000424 EMBL:Z36088 PIR:S46096 GermOnline:138763 SPTR:P38318
		EST003934	DW680453	putative acetyltransferase [EC:2.3.1.-]	TIGR_CMR|PSPTO2444 SPTR:Q883C4 symbol:PSPTO2444 "acetyltransferase, GNAT family" [GO:0008080 "N-acetyltransferase activity" evidence=ISS] [GO:0008152 "metabolism" evidence=ISS] InterPro:IPR000182 Pfam:PF00583 EMBL:AE016864 TIGR:PSPTO2444 SPTR:Q883C4
	6.2.1.-
		C0361-Contig1		probable fatty-acid-CoA ligase FadD29 (fatty-acid-CoA synthetase) (fatty-acid-CoA synthase) [EC:6.2.1.-]	SGD|S000005619 SPTR:Q12275 symbol:YOR093C [GO:0008372 "cellular component unknown" evidence=ND] [GO:0005554 "molecular function unknown" evidence=ND] [GO:0000004 "biological process unknown" evidence=ND] InterPro:IPR000873 Pfam:PF00501 SGD:S000005619 GO:GO:0005634 GO:GO:0008152 InterPro:IPR010506 Pfam:PF06464 EMBL:X94335 EMBL:Z75001 PIR:S61654 SPTR:Q12275
		C1729-Contig1		malonyl CoA synthetase [EC:6.2.1.-]
		C3172-Contig1		acyl-CoA synthase [EC:6.2.1.-]
		EST024112	DW700631	possible AMP-binding enzyme [EC:6.2.1.-]	TIGR_CMR|BA5108 SPTR:Q81K97 symbol:BA5108 "AMP-binding protein" [GO:0000004 "biological process unknown" evidence=ND] [GO:0003824 "catalytic activity" evidence=ISS] [GO:0016208 "AMP binding" evidence=ISS] HAMAP:MF_00731 InterPro:IPR000873 Pfam:PF00501 Prosite:PS00455 PRINTS:PR00154 HSSP:P08659 InterPro:IPR010192 TIGRFAMs:TIGR01923 EMBL:AE017334 EMBL:AE017225 EMBL:AE017039 TIGR:BA5108 TIGR:GBAA510…
		EST001184	DW406763	putative acyl-CoA synthetase protein [EC:6.2.1.-]	TIGR_CMR|PSPTO1825 SPTR:Q885K7 symbol:PSPTO1825 "acetyl-CoA synthetase" [GO:0003987 "acetate-CoA ligase activity" evidence=ISS] [GO:0019427 "acetyl-CoA biosynthesis from acetate" evidence=ISS] HAMAP:MF_01123 InterPro:IPR000873 Pfam:PF00501 Prosite:PS00455 HSSP:Q8ZKF6 PRINTS:PR00154 TIGRFAMs:TIGR02188 EMBL:AE016862 SMR:Q885K7 TIGR:PSPTO1825 SPTR:Q885K7
Fluorene degradation(* Dibenzofuran could be probabaly degradated)	1.13.11.-
		C0944-Contig1		probable dioxygenase, alpha subunit [EC:1.13.11.-]	TAIR|gene:3438920 SPTR:O81126 symbol:AT4G31580.1 [GO:0005634 "nucleus" evidence=ISS] InterPro:IPR000504 Pfam:PF00076 InterPro:IPR001878 Pfam:PF00098 PRINTS:PR00939 SMART:SM00343 PROSITE:PS50158 SMART:SM00360 PROSITE:PS50102 HSSP:P19339 EMBL:AL161579 EMBL:AF033586 EMBL:AY065387 EMBL:AL031004 EMBL:AY117206 EMBL:AY086525 PIR:T05112 SPTR:O81126
		EST019521	DW696040	probable dioxygenase, alpha subunit [EC:1.13.11.-]
	1.14.-.-
		C1754-Contig1		Possibly hydroxylates ceramide-1 at C-4 to give ceramide-2. Or, hydroxylates DHS at C-4 to give PHS, which is acylated to give ceramide-2. Not yet clear whether DHS or ceramide-1 is the preferred substrate. [EC:1.14.-.-]	SGD|S000002705 SPTR:P38992 symbol:SUR2 "sphingosine hydroxylase" [GO:0005783 "endoplasmic reticulum" evidence=TAS] [GO:0000170 "sphingosine hydroxylase activity" evidence=ISS;IMP] [GO:0006665 "sphingolipid metabolism" evidence=ISS;IMP] [GO:0030148 "sphingolipid biosynthesis" evidence=TAS] SGD:S000002705 InterPro:IPR006088 InterPro:IPR006087 Pfam:PF01598 EMBL:U28374 EMBL:U07171 EMBL:U10427 PIR:S48…
		C2318-Contig1		putative fatty acid desaturase [EC:1.14.-.-]	TAIR|gene:2135387 SPTR:Q9ZPH4 symbol:AT4G04930.1 [GO:0008372 "cellular component unknown" evidence=ND] [GO:0016491 "oxidoreductase activity" evidence=ISS] InterPro:IPR010257 InterPro:IPR006025 Pfam:PF00487 InterPro:IPR005804 Prosite:PS00142 GO:GO:0016020 InterPro:IPR011388 PIRSF:PIRSF017228 EMBL:AF128393 EMBL:AL161502 EMBL:AF220201 EMBL:AK221700 PIR:A85062 ProDom:PD001081 SPTR:Q9ZPH4
		EST010929	DW687448	putative cytochrome p450 (EC 1.14.-.-) [EC:1.14.-.-]
		EST002721	DW679240	Cytochrome P450-4d2 [EC:1.14.-.-]	FB|FBgn0011576 SPTR:Q27589 symbol:Cyp4d2 "Cytochrome P450-4d2" [GO:0005489 "electron transporter activity" evidence=ISS;NAS] [GO:0005792 "microsome" evidence=NAS] [GO:0016020 "membrane" evidence=NAS] Pfam:PF00067 InterPro:IPR002401 InterPro:IPR001128 EMBL:AE003423 EMBL:AL009194 PROSITE:PS00086 PRINTS:PR00463 PRINTS:PR00385 HSSP:P14779 EMBL:X75955 EMBL:Z23005 EMBL:AY118763 EMBL:AF017006 EMBL:AF017…
	1.14.12.-
		EST009545	DW686064	iron-sulphur protein [EC:1.14.12.-]
	1.14.13.1
		C3153-Contig1		salicylate hydroxylase [EC:1.14.13.1]	TIGR_CMR|PSPTO4089 SPTR:Q87XT7 symbol:PSPTO4089 "hydrolase, alpha/beta fold family" [GO:0008152 "metabolism" evidence=ISS] [GO:0016787 "hydrolase activity" evidence=ISS] InterPro:IPR000379 Pfam:PF00561 InterPro:IPR003089 InterPro:IPR000073 InterPro:IPR000639 PRINTS:PR00111 PRINTS:PR00412 HSSP:P29715 EMBL:AE016870 TIGR:PSPTO4089 SPTR:Q87XT7
		EST033366	DW709885	putative salicylate hydroxylase [EC:1.14.13.1]	TAIR|gene:2060583 SPTR:O82384 symbol:AT2G29720.1 [GO:0004497 "monooxygenase activity" evidence=ISS] InterPro:IPR003042 InterPro:IPR003953 Pfam:PF00890 InterPro:IPR000205 GO:GO:0008152 PRINTS:PR00420 EMBL:AC005496 EMBL:AY051057 EMBL:AF360296 PIR:G84699 SPTR:O82384
	4.1.1.-
		C0493-Contig1		2-hydroxyhepta-2,4-diene-1, 7-dioateisomerase / 5-carboxymethyl-2-oxo-hex-3-ene-1, 7-dioatedecarboxylase [EC:4.1.1.- 5.3.3.-]	TIGR_CMR|BA1152 SPTR:Q81TV5 symbol:BA1152 "fumarylacetoacetate hydrolase family protein" [GO:0000004 "biological process unknown" evidence=ND] [GO:0004334 "fumarylacetoacetase activity" evidence=ISS] Pfam:PF01557 InterPro:IPR002529 GO:GO:0008152 HSSP:P37352 EMBL:AE017334 EMBL:AE017027 TIGR:BA1152 TIGR:GBAA1152 SPTR:Q81TV5
	4.1.2.-
		EST025423	DW701942	2,4-dihydroxyhept-2-ene-1, 7-dioic acid aldolase [EC:4.1.2.-]
		EST027448	DW703967	probable L-allo-threonine aldolase [EC:4.1.2.-]	TIGR_CMR|PSPTO1841 SPTR:Q885J1 symbol:PSPTO1841 "threonine aldolase, low-specificity" [GO:0004793 "threonine aldolase activity" evidence=ISS] HSSP:Q9X266 InterPro:IPR001597 Pfam:PF01212 EMBL:AE016862 TIGR:PSPTO1841 SPTR:Q885J1
	5.3.3.-
		C0493-Contig1		2-hydroxyhepta-2,4-diene-1, 7-dioateisomerase / 5-carboxymethyl-2-oxo-hex-3-ene-1, 7-dioatedecarboxylase [EC:4.1.1.- 5.3.3.-]	TIGR_CMR|BA1152 SPTR:Q81TV5 symbol:BA1152 "fumarylacetoacetate hydrolase family protein" [GO:0000004 "biological process unknown" evidence=ND] [GO:0004334 "fumarylacetoacetase activity" evidence=ISS] Pfam:PF01557 InterPro:IPR002529 GO:GO:0008152 HSSP:P37352 EMBL:AE017334 EMBL:AE017027 TIGR:BA1152 TIGR:GBAA1152 SPTR:Q81TV5
Metabolism of xenobiotics by cytochrome P450	1.14.14.1
		C1342-Contig1		bifunctional P-450:NADPH-P450 reductase 1 [EC:1.14.14.1 1.6.2.4]	TIGR_CMR|BA3221 SPTR:Q81NH4 symbol:BA3221 "bifunctional P-450:NADPH-P450 reductase 1" [GO:0004497 "monooxygenase activity" evidence=ISS] [GO:0005489 "electron transporter activity" evidence=ISS] [GO:0006118 "electron transport" evidence=ISS] [GO:0008152 "metabolism" evidence=ISS] Pfam:PF00175 InterPro:IPR001433 InterPro:IPR003097 Pfam:PF00067 InterPro:IPR001709 InterPro:IPR002403 InterPro:IPR0024…
		EST015494	DW692013	similar to cytochrome P450 / NADPH-cytochrome P450 reductase [EC:1.14.14.1 1.6.2.4]
		EST010529	DW687048	cytochrome P450 / NADPH-ferrihemoprotein reductase [EC:1.14.14.1 1.6.2.4]
		EST002870	DW679389	cytochrome p450 [EC:1.14.14.1 1.6.2.4]	TAIR|gene:2026658 SPTR:Q9CAD6 symbol:AT1G63710.1 [GO:0019825 "oxygen binding" evidence=ISS] Pfam:PF00067 InterPro:IPR002403 InterPro:IPR002401 InterPro:IPR001128 PROSITE:PS00086 PRINTS:PR00463 PRINTS:PR00385 PRINTS:PR00465 EMBL:AC011622 PIR:B96662 SPTR:Q9CAD6
	2.5.1.18
		C0022-Contig1		glutathione S-transferase [EC:2.5.1.18]	TIGR_CMR|SO1576 SPTR:Q8EGM4 symbol:SO1576 "glutathione S-transferase family protein" [GO:0004364 "glutathione transferase activity" evidence=ISS] [GO:0006805 "xenobiotic metabolism" evidence=ISS] InterPro:IPR004045 InterPro:IPR004046 Pfam:PF00043 Pfam:PF02798 EMBL:AE015603 HSSP:P23202 TIGR:SO1576 SPTR:Q8EGM4
		C1985-Contig1		glutathione S-transferase [EC:2.5.1.18]	TIGR_CMR|SO0746 SPTR:Q8EIT8 symbol:SO0746 "glutathione S-transferase family protein" [GO:0004364 "glutathione transferase activity" evidence=ISS] [GO:0006805 "xenobiotic metabolism" evidence=ISS] [GO:0008152 "metabolism" evidence=ISS] InterPro:IPR004045 Pfam:PF02798 EMBL:AE015520 TIGR:SO0746 SPTR:Q8EIT8
		EST022004	DW698523	glutathione S-transferase [EC:2.5.1.18]	TIGR_CMR|SO1576 SPTR:Q8EGM4 symbol:SO1576 "glutathione S-transferase family protein" [GO:0004364 "glutathione transferase activity" evidence=ISS] [GO:0006805 "xenobiotic metabolism" evidence=ISS] InterPro:IPR004045 InterPro:IPR004046 Pfam:PF00043 Pfam:PF02798 EMBL:AE015603 HSSP:P23202 TIGR:SO1576 SPTR:Q8EGM4
		EST024473	DW700992	putative glutathione transferase [EC:2.5.1.18]	TIGR_CMR|SO1576 SPTR:Q8EGM4 symbol:SO1576 "glutathione S-transferase family protein" [GO:0004364 "glutathione transferase activity" evidence=ISS] [GO:0006805 "xenobiotic metabolism" evidence=ISS] InterPro:IPR004045 InterPro:IPR004046 Pfam:PF00043 Pfam:PF02798 EMBL:AE015603 HSSP:P23202 TIGR:SO1576 SPTR:Q8EGM4
Nitrobenzene degradation(* phenanthrene could be probabaly degradated)	1.13.11.-
		C0944-Contig1		probable dioxygenase, alpha subunit [EC:1.13.11.-]	TAIR|gene:3438920 SPTR:O81126 symbol:AT4G31580.1 [GO:0005634 "nucleus" evidence=ISS] InterPro:IPR000504 Pfam:PF00076 InterPro:IPR001878 Pfam:PF00098 PRINTS:PR00939 SMART:SM00343 PROSITE:PS50158 SMART:SM00360 PROSITE:PS50102 HSSP:P19339 EMBL:AL161579 EMBL:AF033586 EMBL:AY065387 EMBL:AL031004 EMBL:AY117206 EMBL:AY086525 PIR:T05112 SPTR:O81126
		EST019521	DW696040	probable dioxygenase, alpha subunit [EC:1.13.11.-]
	1.14.13.-
		C0074-Contig1		putative monooxygenase [EC:1.14.13.-]	TIGR_CMR|PSPTO2984 SPTR:Q881B2 symbol:PSPTO2984 "xenobiotic compound monooxygenase, DszA family" [GO:0006805 "xenobiotic metabolism" evidence=ISS] [GO:0016646 "oxidoreductase activity, acting on the CH-NH group of donors, NAD or NADP as acceptor" evidence=ISS] InterPro:IPR006025 Prosite:PS00142 InterPro:IPR011251 EMBL:AE016866 TIGR:PSPTO2984 SPTR:Q881B2
		C2991-Contig1		putative nitrilotriacetate monooxygenase [EC:1.14.13.-]	TIGR_CMR|PSPTO2425 SPTR:Q883D9 symbol:PSPTO2425 "monooxygenase, NtaA/SnaA/SoxA family" [GO:0000004 "biological process unknown" evidence=ND] [GO:0004497 "monooxygenase activity" evidence=ISS] InterPro:IPR011251 EMBL:AE016864 TIGR:PSPTO2425 SPTR:Q883D9
		C3146-Contig1		2-octaprenyl-6-methoxyphenyl hydroxylase [EC:1.14.13.-]	TIGR_CMR|CBU0075 SPTR:Q83F73 symbol:CBU0075 "2-octaprenyl-6-methoxyphenol hydroxylase" [GO:0006744 "ubiquinone biosynthesis" evidence=ISS] [GO:0008681 "2-octaprenyl-6-methoxyphenol hydroxylase activity" evidence=ISS] InterPro:IPR003042 Pfam:PF01266 InterPro:IPR000205 InterPro:IPR006076 GO:GO:0008152 InterPro:IPR010971 PRINTS:PR00420 TIGRFAMs:TIGR01988 InterPro:IPR011295 TIGRFAMs:TIGR01984 EMBL:AE…
		C3177-Contig1		putative monooxygenase [EC:1.14.13.-]	TIGR_CMR|PSPTO2984 SPTR:Q881B2 symbol:PSPTO2984 "xenobiotic compound monooxygenase, DszA family" [GO:0006805 "xenobiotic metabolism" evidence=ISS] [GO:0016646 "oxidoreductase activity, acting on the CH-NH group of donors, NAD or NADP as acceptor" evidence=ISS] InterPro:IPR006025 Prosite:PS00142 InterPro:IPR011251 EMBL:AE016866 TIGR:PSPTO2984 SPTR:Q881B2
		C3292-Contig1		putative nitrilotriacetate monooxygenase component A protein [EC:1.14.13.-]
		C3430-Contig1		putative monooxygenase [EC:1.14.13.-]
		EST011242	DW687761	putative nitrilotriacetate monooxygenase component A protein [EC:1.14.13.-]
		EST014345	DW690864	2-octaprenyl-6-methoxyphenol hydroxylase [EC:1.14.13.-]	TIGR_CMR|SO0778 SPTR:Q8EIQ9 symbol:SO0778 "oxidoreductase, FAD-binding, UbiH/Coq6 family" [GO:0008152 "metabolism" evidence=ISS] [GO:0016491 "oxidoreductase activity" evidence=ISS] InterPro:IPR003042 Pfam:PF01266 InterPro:IPR001327 InterPro:IPR000205 InterPro:IPR006076 GO:GO:0008152 PRINTS:PR00368 InterPro:IPR010971 PRINTS:PR00420 TIGRFAMs:TIGR01988 PROSITE:PS01304 EMBL:AE015522 TIGR:SO0778 SPTR:…
	1.14.13.1
		C3153-Contig1		salicylate hydroxylase [EC:1.14.13.1]	TIGR_CMR|PSPTO4089 SPTR:Q87XT7 symbol:PSPTO4089 "hydrolase, alpha/beta fold family" [GO:0008152 "metabolism" evidence=ISS] [GO:0016787 "hydrolase activity" evidence=ISS] InterPro:IPR000379 Pfam:PF00561 InterPro:IPR003089 InterPro:IPR000073 InterPro:IPR000639 PRINTS:PR00111 PRINTS:PR00412 HSSP:P29715 EMBL:AE016870 TIGR:PSPTO4089 SPTR:Q87XT7
		EST033366	DW709885	putative salicylate hydroxylase [EC:1.14.13.1]	TAIR|gene:2060583 SPTR:O82384 symbol:AT2G29720.1 [GO:0004497 "monooxygenase activity" evidence=ISS] InterPro:IPR003042 InterPro:IPR003953 Pfam:PF00890 InterPro:IPR000205 GO:GO:0008152 PRINTS:PR00420 EMBL:AC005496 EMBL:AY051057 EMBL:AF360296 PIR:G84699 SPTR:O82384
	1.2.1.-
		C1118-Contig1		putative aldehyde dehydrogenase protein [EC:1.2.1.-]	TAIR|gene:2206404 SPTR:Q9SEK4 symbol:AT1G79440 [GO:0005739 "mitochondrion" evidence=IDA] [GO:0004028 "aldehyde dehydrogenase activity" evidence=ISS] InterPro:IPR002086 Pfam:PF00171 GO:GO:0005739 PROSITE:PS00070 InterPro:IPR012303 PIRSF:PIRSF000147 PROSITE:PS00687 HSSP:P51977 InterPro:IPR010102 TIGRFAMs:TIGR01780 EMBL:AF117335 EMBL:AY056147 EMBL:AF428367 SPTR:Q9SEK4
		C2328-Contig1		succinate-semialdehyde dehydrogenase (NADP+) (SSDH) [EC:1.2.1.-]	FB|FBgn0051075 SPTR:Q9VB96 symbol:CG31075 "CG31075" [GO:0004029 "aldehyde dehydrogenase (NAD) activity" evidence=ISS] [GO:0005739 "mitochondrion" evidence=ISS] [GO:0006090 "pyruvate metabolism" evidence=ISS] [GO:0005759 "mitochondrial matrix" evidence=ISS] InterPro:IPR002086 Pfam:PF00171 InterPro:IPR002110 GO:GO:0008152 PROSITE:PS00070 HSSP:P05091 InterPro:IPR012303 PIRSF:PIRSF000147 PROSITE:PS00…
	2.1.1.-
		C1975-Contig1		methyltransferase [EC:2.1.1.-]	MGI|MGI:1929882 SPTR:Q91WU5 symbol:As3mt "arsenic (+3 oxidation state) methyltransferase" [GO:0005625 "soluble fraction" evidence=ISS] [GO:0005829 "cytosol" evidence=ISS] [GO:0008168 "methyltransferase activity" evidence=RCA] [GO:0008757 "S-adenosylmethionine-dependent methyltransferase activity" evidence=RCA] [GO:0046685 "response to arsenic" evidence=ISS] [GO:0030791 "arsenite methyltransferase…
		C3385-Contig1		methyltransferase [EC:2.1.1.-]	TIGR_CMR|PSPTO4481 SPTR:Q87WR2 symbol:PSPTO4481 "conserved hypothetical protein" [GO:0000004 "biological process unknown" evidence=ND] [GO:0005554 "molecular function unknown" evidence=ND] EMBL:AE016872 TIGR:PSPTO4481 SPTR:Q87WR2
		C3413-Contig1		methyltransferase [EC:2.1.1.-]	TIGR_CMR|PSPTO0412 SPTR:Q88AH8 symbol:PSPTO0412 "conserved hypothetical protein" [GO:0000004 "biological process unknown" evidence=ND] [GO:0005554 "molecular function unknown" evidence=ND] Interpro:IPR000051 Interpro:IPR002478 InterPro:IPR004398 PROSITE:PS50890 Pfam:PF03602 EMBL:AE016857 TIGR:PSPTO0412 SPTR:Q88AH8
		EST023884	DW700403	putative ubiquinone biosynthesis methyltransferase [EC:2.1.1.-]	SGD|S000004578 SPTR:P49017 symbol:COQ5 "C-methyltransferase (putative)" [GO:0005739 "mitochondrion" evidence=IDA;TAS] [GO:0043334 "2-hexaprenyl-6-methoxy-1,4-benzoquinone methyltransferase activity" evidence=ISS;IMP] [GO:0006743 "ubiquinone metabolism" evidence=IMP] [GO:0009060 "aerobic respiration" evidence=IMP] SGD:S000004578 Interpro:IPR000051 InterPro:IPR004034 InterPro:IPR004033 Pfam:PF01209…
		EST003953	DW680472	dimethylase [EC:2.1.1.-]	SGD|S000006187 SPTR:P41819 symbol:DIM1 "dimethyladenosine transferase" [GO:0005730 "nucleolus" evidence=TAS] [GO:0000179 "rRNA (adenine-N6,N6-)-dimethyltransferase activity" evidence=TAS] [GO:0000154 "rRNA modification" evidence=TAS] [GO:0006365 "35S primary transcript processing" evidence=TAS] Interpro:IPR000051 SGD:S000006187 Pfam:PF00398 InterPro:IPR001737 SMART:SM00650 TIGRFAMs:TIGR00755 PROS…
	4.1.2.-
		EST025423	DW701942	2,4-dihydroxyhept-2-ene-1, 7-dioic acid aldolase [EC:4.1.2.-]
		EST027448	DW703967	probable L-allo-threonine aldolase [EC:4.1.2.-]	TIGR_CMR|PSPTO1841 SPTR:Q885J1 symbol:PSPTO1841 "threonine aldolase, low-specificity" [GO:0004793 "threonine aldolase activity" evidence=ISS] HSSP:Q9X266 InterPro:IPR001597 Pfam:PF01212 EMBL:AE016862 TIGR:PSPTO1841 SPTR:Q885J1
Styrene degradation	1.13.11.-
		C0944-Contig1		probable dioxygenase, alpha subunit [EC:1.13.11.-]	TAIR|gene:3438920 SPTR:O81126 symbol:AT4G31580.1 [GO:0005634 "nucleus" evidence=ISS] InterPro:IPR000504 Pfam:PF00076 InterPro:IPR001878 Pfam:PF00098 PRINTS:PR00939 SMART:SM00343 PROSITE:PS50158 SMART:SM00360 PROSITE:PS50102 HSSP:P19339 EMBL:AL161579 EMBL:AF033586 EMBL:AY065387 EMBL:AL031004 EMBL:AY117206 EMBL:AY086525 PIR:T05112 SPTR:O81126
		EST019521	DW696040	probable dioxygenase, alpha subunit [EC:1.13.11.-]
	1.13.11.5
		C1381-Contig1		homogentisate 1, 2-dioxygenase [EC:1.13.11.5]	UNIPROT|Q93099 SPTR:Q93099 symbol:HGD_HUMAN "Homogentisate 1,2-dioxygenase" [GO:0004411 "homogentisate 1,2-dioxygenase activity" evidence=TAS] [GO:0006559 "L-phenylalanine catabolism" evidence=TAS] [GO:0006572 "tyrosine catabolism" evidence=TAS] InterPro:IPR005708 Pfam:PF04209 InterPro:IPR011051 TIGRFAMs:TIGR01015 EMBL:U63008 EMBL:Z75048 EMBL:AF000573 EMBL:AF045167 EMBL:BC071757 PDB:1EY2 PDB:1EYB…
		C1585-Contig1		hgo gene product [EC:1.13.11.5]	FB|FBgn0040211 SPTR:Q9VKJ0 symbol:hgo "homogentisate 1,2-dioxygenase" [GO:0004411 "homogentisate 1,2-dioxygenase activity" evidence=ISS;NAS] [GO:0006559 "L-phenylalanine catabolism" evidence=NAS] [GO:0006572 "tyrosine catabolism" evidence=NAS] InterPro:IPR005708 Pfam:PF04209 EMBL:AE003631 EMBL:AF131124 EMBL:BT003496 HSSP:Q93099 IntAct:Q9VKJ0 FlyBase:FBgn0040211 InterPro:IPR011051 TIGRFAMs:TIGR010…
	1.14.13.-
		C0074-Contig1		putative monooxygenase [EC:1.14.13.-]	TIGR_CMR|PSPTO2984 SPTR:Q881B2 symbol:PSPTO2984 "xenobiotic compound monooxygenase, DszA family" [GO:0006805 "xenobiotic metabolism" evidence=ISS] [GO:0016646 "oxidoreductase activity, acting on the CH-NH group of donors, NAD or NADP as acceptor" evidence=ISS] InterPro:IPR006025 Prosite:PS00142 InterPro:IPR011251 EMBL:AE016866 TIGR:PSPTO2984 SPTR:Q881B2
		C2991-Contig1		putative nitrilotriacetate monooxygenase [EC:1.14.13.-]	TIGR_CMR|PSPTO2425 SPTR:Q883D9 symbol:PSPTO2425 "monooxygenase, NtaA/SnaA/SoxA family" [GO:0000004 "biological process unknown" evidence=ND] [GO:0004497 "monooxygenase activity" evidence=ISS] InterPro:IPR011251 EMBL:AE016864 TIGR:PSPTO2425 SPTR:Q883D9
		C3146-Contig1		2-octaprenyl-6-methoxyphenyl hydroxylase [EC:1.14.13.-]	TIGR_CMR|CBU0075 SPTR:Q83F73 symbol:CBU0075 "2-octaprenyl-6-methoxyphenol hydroxylase" [GO:0006744 "ubiquinone biosynthesis" evidence=ISS] [GO:0008681 "2-octaprenyl-6-methoxyphenol hydroxylase activity" evidence=ISS] InterPro:IPR003042 Pfam:PF01266 InterPro:IPR000205 InterPro:IPR006076 GO:GO:0008152 InterPro:IPR010971 PRINTS:PR00420 TIGRFAMs:TIGR01988 InterPro:IPR011295 TIGRFAMs:TIGR01984 EMBL:AE…
		C3177-Contig1		putative monooxygenase [EC:1.14.13.-]	TIGR_CMR|PSPTO2984 SPTR:Q881B2 symbol:PSPTO2984 "xenobiotic compound monooxygenase, DszA family" [GO:0006805 "xenobiotic metabolism" evidence=ISS] [GO:0016646 "oxidoreductase activity, acting on the CH-NH group of donors, NAD or NADP as acceptor" evidence=ISS] InterPro:IPR006025 Prosite:PS00142 InterPro:IPR011251 EMBL:AE016866 TIGR:PSPTO2984 SPTR:Q881B2
		C3292-Contig1		putative nitrilotriacetate monooxygenase component A protein [EC:1.14.13.-]
		C3430-Contig1		putative monooxygenase [EC:1.14.13.-]
		EST011242	DW687761	putative nitrilotriacetate monooxygenase component A protein [EC:1.14.13.-]
		EST014345	DW690864	2-octaprenyl-6-methoxyphenol hydroxylase [EC:1.14.13.-]	TIGR_CMR|SO0778 SPTR:Q8EIQ9 symbol:SO0778 "oxidoreductase, FAD-binding, UbiH/Coq6 family" [GO:0008152 "metabolism" evidence=ISS] [GO:0016491 "oxidoreductase activity" evidence=ISS] InterPro:IPR003042 Pfam:PF01266 InterPro:IPR001327 InterPro:IPR000205 InterPro:IPR006076 GO:GO:0008152 PRINTS:PR00368 InterPro:IPR010971 PRINTS:PR00420 TIGRFAMs:TIGR01988 PROSITE:PS01304 EMBL:AE015522 TIGR:SO0778 SPTR:…
	3.5.1.4
		EST029814	DW706333	putative amidase [EC:3.5.1.4]	UNIPROT|O00519 SPTR:O00519 symbol:FAAH_HUMAN "Fatty-acid amide hydrolase" [GO:0004040 "amidase activity" evidence=TAS] [GO:0005102 "receptor binding" evidence=NR] [GO:0006631 "fatty acid metabolism" evidence=TAS] [GO:0005624 "membrane fraction" evidence=TAS] [GO:0005626 "insoluble fraction" evidence=TAS] Pfam:PF01425 InterPro:IPR000120 PANTHER:PTHR11895 PROSITE:PS00571 HSSP:P97612 EMBL:U82535 EMB…
	3.7.1.2
		EST022708	DW699227	fumarylacetoacetase, putative [EC:3.7.1.2]	TAIR|gene:2008844 SPTR:Q8RW90 symbol:AT1G12050.1 [GO:0008372 "cellular component unknown" evidence=ND] [GO:0004334 "fumarylacetoacetase activity" evidence=ISS] [GO:0009072 "aromatic amino acid family metabolism" evidence=ISS] Pfam:PF01557 InterPro:IPR002529 Interpro:IPR005959 GO:GO:0008152 HSSP:P35505 PANTHER:PTHR10651 TIGRFAMs:TIGR01266 EMBL:AY094010 SPTR:Q8RW90
		EST032716	DW709235	fumarylacetoacetase [EC:3.7.1.2]
	4.1.2.-
		EST025423	DW701942	2,4-dihydroxyhept-2-ene-1, 7-dioic acid aldolase [EC:4.1.2.-]
		EST027448	DW703967	probable L-allo-threonine aldolase [EC:4.1.2.-]	TIGR_CMR|PSPTO1841 SPTR:Q885J1 symbol:PSPTO1841 "threonine aldolase, low-specificity" [GO:0004793 "threonine aldolase activity" evidence=ISS] HSSP:Q9X266 InterPro:IPR001597 Pfam:PF01212 EMBL:AE016862 TIGR:PSPTO1841 SPTR:Q885J1
1,1,1-Trichloro-2,2-bis(4-chlorophenyl)ethane (DDT) degradation	1.13.11.-
		C0944-Contig1		probable dioxygenase, alpha subunit [EC:1.13.11.-]	TAIR|gene:3438920 SPTR:O81126 symbol:AT4G31580.1 [GO:0005634 "nucleus" evidence=ISS] InterPro:IPR000504 Pfam:PF00076 InterPro:IPR001878 Pfam:PF00098 PRINTS:PR00939 SMART:SM00343 PROSITE:PS50158 SMART:SM00360 PROSITE:PS50102 HSSP:P19339 EMBL:AL161579 EMBL:AF033586 EMBL:AY065387 EMBL:AL031004 EMBL:AY117206 EMBL:AY086525 PIR:T05112 SPTR:O81126
		EST019521	DW696040	probable dioxygenase, alpha subunit [EC:1.13.11.-]
	1.14.99.-
		C2631-Contig1		phytoene dehydrogenase [EC:1.14.99.-]	TIGR_CMR|BA2453 SPTR:Q81QH2 symbol:BA2453 "conserved hypothetical protein" [GO:0000004 "biological process unknown" evidence=ND] [GO:0005554 "molecular function unknown" evidence=ND] InterPro:IPR002937 InterPro:IPR001613 InterPro:IPR003953 Pfam:PF00890 InterPro:IPR001327 InterPro:IPR000759 InterPro:IPR000205 Pfam:PF01593 PRINTS:PR00368 PRINTS:PR00419 PRINTS:PR00757 EMBL:AE017334 EMBL:AE017225 EMB…
		EST031618	DW708137	phytoene dehydrogenase [EC:1.14.99.-]
		EST001032	DW406611	phytoene dehydrogenase [EC:1.14.99.-]
	1.97.1.-
		EST027786	DW704305	putative ribonucleotide reductase activating transmembrane protein [EC:1.97.1.-]
	4.1.1.-
		C0493-Contig1		2-hydroxyhepta-2,4-diene-1, 7-dioateisomerase / 5-carboxymethyl-2-oxo-hex-3-ene-1, 7-dioatedecarboxylase [EC:4.1.1.- 5.3.3.-]	TIGR_CMR|BA1152 SPTR:Q81TV5 symbol:BA1152 "fumarylacetoacetate hydrolase family protein" [GO:0000004 "biological process unknown" evidence=ND] [GO:0004334 "fumarylacetoacetase activity" evidence=ISS] Pfam:PF01557 InterPro:IPR002529 GO:GO:0008152 HSSP:P37352 EMBL:AE017334 EMBL:AE017027 TIGR:BA1152 TIGR:GBAA1152 SPTR:Q81TV5

## Sheet: secondary metabolism products
Some T. rubrum ESTs probably involved in secondary metabolism products synthesis
EST Number	GenBank Acc No.	E_value	Accession	Product
C0537-Contig1		3e-42	ref|ZP_00419924.1|	Non-ribosomal peptide synthase: Amino acid adenylation [Azotobacter vinelandii AvOP]
C0844-Contig1		1e-109	ref|ZP_00262446.1|	COG1020: Non-ribosomal peptide synthetase modules and related proteins [Pseudomonas fluorescens PfO-1]
C0901-Contig1		8e-40	dbj|BAC20564.1|	polyketide synthase [Penicillium citrinum]
C1113-Contig1		6e-34	gb|EAA61592.1|	STCW_EMENI Putative sterigmatocystin biosynthesis monooxygenase stcW [Aspergillus nidulans FGSC A4]
C1738-Contig1		1e-106	ref|ZP_00262446.1|	COG1020: Non-ribosomal peptide synthetase modules and related proteins [Pseudomonas fluorescens PfO-1]
C2035-Contig1		2e-09	ref|ZP_00161064.1|	COG1020: Non-ribosomal peptide synthetase modules and related proteins [Anabaena variabilis ATCC 29413]
C2414-Contig1		1e-148	ref|ZP_00262446.1|	COG1020: Non-ribosomal peptide synthetase modules and related proteins [Pseudomonas fluorescens PfO-1]
C2858-Contig1		3e-92	ref|ZP_00265376.1|	COG1020: Non-ribosomal peptide synthetase modules and related proteins [Pseudomonas fluorescens PfO-1]
C3013-Contig1		1e-108	ref|ZP_00265376.1|	COG1020: Non-ribosomal peptide synthetase modules and related proteins [Pseudomonas fluorescens PfO-1]
C3172-Contig1		1e-56	ref|ZP_00262446.1|	COG1020: Non-ribosomal peptide synthetase modules and related proteins [Pseudomonas fluorescens PfO-1]
C3551-Contig1		1e-07	gb|AAR11449.1|	hydrophobin 2 [Paracoccidioides brasiliensis]
EST004372	DW680891	2e-51	gb|EAL84874.1|	dimethylallyl tryptophan synthase-related [Aspergillus fumigatus Af293]
EST000637	DW406216	8e-27	sp|Q00707|STCL_EMENI	Probable sterigmatocystin biosynthesis P450 monooxygenase STCL (Cytochrome P450 60B)
EST020251	DW696770	3e-28	gb|AAR92208.1|	polyketide synthase [Gibberella moniliformis]
EST020768	DW697287	2e-27	ref|ZP_00152931.2|	COG1020: Non-ribosomal peptide synthetase modules and related proteins [Dechloromonas aromatica RCB]
EST023485	DW700004	8e-88	gb|EAL90366.1|	nonribosomal peptide synthase (NRPS), putative [Aspergillus fumigatus Af293]
EST025276	DW701795	2e-33	gb|AAX09990.1|	nonribosomal peptide synthetase 8 [Cochliobolus heterostrophus]
EST025990	DW702509	9e-33	gb|EAL89178.1|	arsenate reductase (Arc2), putative [Aspergillus fumigatus Af293]
EST027053	DW703572	6e-13	gb|EAL92290.1|	dimethylallyl tryptophan synthase, putative [Aspergillus fumigatus Af293]
