# Supplementary material for: Analysis of the dermatophyte Trichophyton rubrum expressed sequence tags
Source: BMC Genomics. 2006 Oct 11;7:255. doi: 10.1186/1471-2164-7-255 (PMC1621083; doi:10.1186/1471-2164-7-255)
Supplement: Additional File 4 — signal transduction. [file 1471-2164-7-255-S4.xls]

## Sheet: signal transduction
Some T. rubrum ESTs probably involved in signal transduction
Contig/EST Name	GenBank Acc. No.	COGs				KOGs
		E_value	Code	COG	Product	E_value	Code	COG	Product
C0037-Contig1						2e-54	[T]	KOG2210	Oxysterol-binding protein
C0076-Contig1		6e-36	[T]	COG0642	Signal transduction histidine kinase
C0082-Contig1		4e-17	[T]	COG0642	Signal transduction histidine kinase
C0134-Contig1		1e-53	[TA]	COG5238	Ran GTPase-activating protein (RanGAP) involved in mRNA processing and transport	8e-54	[AYT]	KOG1909	Ran GTPase-activating protein
C0248-Contig1		7e-36	[T]	COG4252	Predicted transmembrane sensor domain
C0374-Contig1		2e-15	[RTKL]	COG0515	Serine/threonine protein kinase	1e-15	[T]	KOG0585	Ca2+/calmodulin-dependent protein kinase kinase beta and related serine/threonine protein kinases
C0377-Contig1		4e-38	[T]	COG5253	Phosphatidylinositol-4-phosphate 5-kinase	3e-38	[T]	KOG0229	Phosphatidylinositol-4-phosphate 5-kinase
C0466-Contig1		8e-45	[RTKL]	COG0515	Serine/threonine protein kinase	6e-45	[T]	KOG1164	Casein kinase (serine/threonine/tyrosine protein kinase)
C0475-Contig1		7e-26	[TK]	COG0745	Response regulators consisting of a CheY-like receiver domain and a winged-helix DNA-binding domain
C0490-Contig1		1e-135	[T]	COG0639	Diadenosine tetraphosphatase and related serine/threonine protein phosphatases	1e-144	[T]	KOG0371	Serine/threonine protein phosphatase 2A, catalytic subunit
C0505-Contig1						7e-08	[T]	KOG0581	Mitogen-activated protein kinase kinase (MAP2K)
C0528-Contig1		3e-09	[RTKL]	COG0515	Serine/threonine protein kinase	1e-12	[T]	KOG1290	Serine/threonine protein kinase
C0546-Contig1		5e-24	[T]	COG0784	FOG: CheY-like receiver	3e-24	[T]	KOG0519	Sensory transduction histidine kinase
C0573-Contig1						1e-100	[T]	KOG0211	Protein phosphatase 2A regulatory subunit A and related proteins
C0587-Contig1						1e-16	[T]	KOG3417	Ras1 guanine nucleotide exchange factor
C0604-Contig1		3e-36	[T]	COG2205	Osmosensitive K+ channel histidine kinase	1e-07	[T]	KOG0519	Sensory transduction histidine kinase
C0641-Contig1		3e-25	[RTKL]	COG0515	Serine/threonine protein kinase	2e-25	[T]	KOG0583	Serine/threonine protein kinase
C0643-Contig1		9e-28	[T]	COG3852	Signal transduction histidine kinase, nitrogen specific	5e-06	[T]	KOG0519	Sensory transduction histidine kinase
C0647-Contig1		3e-20	[T]	COG4251	Bacteriophytochrome (light-regulated signal transduction histidine kinase)	1e-10	[T]	KOG0519	Sensory transduction histidine kinase
C0664-Contig1		9e-44	[T]	COG4191	Signal transduction histidine kinase regulating C4-dicarboxylate transport system
C0716-Contig1		3e-08	[T]	COG0639	Diadenosine tetraphosphatase and related serine/threonine protein phosphatases
C0748-Contig1		3e-78	[R]	COG1100	GTPase SAR1 and related small G proteins	2e-78	[TU]	KOG0078	GTP-binding protein SEC4, small G protein superfamily, and related Ras family GTP-binding proteins
C0757-Contig1		3e-81	[TZDR]	COG5126	Ca2+-binding protein (EF-Hand superfamily)	2e-81	[T]	KOG0044	Ca2+ sensor (EF-Hand superfamily)
C0840-Contig1		2e-12	[T]	COG1956	GAF domain-containing protein
C0893-Contig1		1e-102	[T]	COG2205	Osmosensitive K+ channel histidine kinase
C0931-Contig1		9e-23	[T]	COG5170	Serine/threonine protein phosphatase 2A, regulatory subunit	7e-23	[T]	KOG1354	Serine/threonine protein phosphatase 2A, regulatory subunit
C0932-Contig1						2e-15	[T]	KOG3294	WW domain binding protein WBP-2, contains GRAM domain
C0968-Contig1		1e-09	[TK]	COG0745	Response regulators consisting of a CheY-like receiver domain and a winged-helix DNA-binding domain
C0998-Contig1		3e-28	[RTKL]	COG0515	Serine/threonine protein kinase	2e-28	[KIT]	KOG2345	Serine/threonine protein kinase/TGF-beta stimulated factor
C1012-Contig1		1e-23	[R]	COG5210	GTPase-activating protein	9e-24	[T]	KOG2197	Ypt/Rab-specific GTPase-activating protein GYP7 and related proteins
C1061-Contig1		1e-17	[T]	COG0642	Signal transduction histidine kinase
C1124-Contig1						1e-19	[IT]	KOG1435	Sterol reductase/lamin B receptor
C1178-Contig1		5e-17	[T]	COG2200	FOG: EAL domain
C1179-Contig1		7e-22	[T]	COG0642	Signal transduction histidine kinase
C1238-Contig1		1e-07	[R]	COG0457	FOG: TPR repeat	4e-30	[T]	KOG4225	Sorbin and SH3 domain-containing protein
C1243-Contig1		5e-07	[T]	COG2199	FOG: GGDEF domain
C1245-Contig1		9e-20	[T]	COG0642	Signal transduction histidine kinase
C1277-Contig1		1e-157	[T]	COG0639	Diadenosine tetraphosphatase and related serine/threonine protein phosphatases	1e-157	[TR]	KOG0374	Serine/threonine specific protein phosphatase PP1, catalytic subunit
C1298-Contig1						9e-06	[PT]	KOG3609	Receptor-activated Ca2+-permeable cation channels (STRPC family)
C1306-Contig1		1e-10	[T]	COG4191	Signal transduction histidine kinase regulating C4-dicarboxylate transport system
C1443-Contig1						4e-19	[TU]	KOG4076	Regulator of ATP-sensitive K+ channels Alpha-endosulfine/ARPP-19 and related cAMP-regulated phosphoproteins
C1520-Contig1		1e-47	[T]	COG2202	FOG: PAS/PAC domain
C1531-Contig1		1e-78	[DZ]	COG5019	Septin family protein	1e-78	[DTZ]	KOG1547	Septin CDC10 and related P-loop GTPases
C1558-Contig1		5e-47	[RTKL]	COG0515	Serine/threonine protein kinase	2e-67	[T]	KOG0585	Ca2+/calmodulin-dependent protein kinase kinase beta and related serine/threonine protein kinases
C1567-Contig1		4e-48	[RTKL]	COG0515	Serine/threonine protein kinase	3e-48	[T]	KOG0198	MEKK and related serine/threonine protein kinases
C1574-Contig1						3e-10	[T]	KOG3601	Adaptor protein GRB2, contains SH2 and SH3 domains
C1587-Contig1		1e-51	[T]	COG1702	Phosphate starvation-inducible protein PhoH, predicted ATPase
C1621-Contig1		1e-124	[T]	COG3275	Putative regulator of cell autolysis
C1633-Contig1		2e-37	[ET]	COG0834	ABC-type amino acid transport/signal transduction systems, periplasmic component/domain
C1634-Contig1		5e-60	[RTKL]	COG0515	Serine/threonine protein kinase	4e-60	[T]	KOG0581	Mitogen-activated protein kinase kinase (MAP2K)
C1645-Contig1		6e-32	[RTKL]	COG0515	Serine/threonine protein kinase	4e-32	[A]	KOG0670	U4/U6-associated splicing factor PRP4
C1665-Contig1		9e-15	[T]	COG2199	FOG: GGDEF domain
C1678-Contig1		1e-12	[TK]	COG0745	Response regulators consisting of a CheY-like receiver domain and a winged-helix DNA-binding domain
C1679-Contig1		1e-120	[T]	COG2204	Response regulator containing CheY-like receiver, AAA-type ATPase, and DNA-binding domains
C1686-Contig1		2e-83	[RTKL]	COG0515	Serine/threonine protein kinase	2e-83	[T]	KOG0032	Ca2+/calmodulin-dependent protein kinase, EF-Hand protein superfamily
C1692-Contig1		4e-25	[TK]	COG0745	Response regulators consisting of a CheY-like receiver domain and a winged-helix DNA-binding domain
C1727-Contig1		1e-118	[RTKL]	COG0515	Serine/threonine protein kinase	1e-118	[T]	KOG0660	Mitogen-activated protein kinase
C1761-Contig1		4e-23	[TK]	COG0745	Response regulators consisting of a CheY-like receiver domain and a winged-helix DNA-binding domain	5e-10	[T]	KOG0519	Sensory transduction histidine kinase
C1835-Contig1		1e-22	[RTKL]	COG0515	Serine/threonine protein kinase	7e-23	[T]	KOG0032	Ca2+/calmodulin-dependent protein kinase, EF-Hand protein superfamily
C1838-Contig1		3e-45	[T]	COG0639	Diadenosine tetraphosphatase and related serine/threonine protein phosphatases	3e-47	[T]	KOG0371	Serine/threonine protein phosphatase 2A, catalytic subunit
C1861-Contig1		2e-63	[RTKL]	COG0515	Serine/threonine protein kinase	1e-63	[T]	KOG0660	Mitogen-activated protein kinase
C1867-Contig1		2e-16	[U]	COG5347	GTPase-activating protein that regulates ARFs (ADP-ribosylation factors), involved in ARF-mediated vesicular transport	1e-16	[T]	KOG0706	Predicted GTPase-activating protein
C1887-Contig1		3e-23	[T]	COG0642	Signal transduction histidine kinase
C1888-Contig1		1e-12	[T]	COG0642	Signal transduction histidine kinase	6e-06	[T]	KOG0519	Sensory transduction histidine kinase
C1894-Contig1		8e-28	[TK]	COG0745	Response regulators consisting of a CheY-like receiver domain and a winged-helix DNA-binding domain
C1906-Contig1		5e-79	[T]	COG3706	Response regulator containing a CheY-like receiver domain and a GGDEF domain
C1931-Contig1		5e-47	[ET]	COG0834	ABC-type amino acid transport/signal transduction systems, periplasmic component/domain
C1979-Contig1		3e-65	[TK]	COG2208	Serine phosphatase RsbU, regulator of sigma subunit
C2022-Contig1						3e-39	[TI]	KOG4136	Predicted mitochondrial cholesterol transporter
C2043-Contig1		1e-117	[T]	COG1639	Predicted signal transduction protein
C2045-Contig1		7e-54	[R]	COG1163	Predicted GTPase	5e-54	[T]	KOG1486	GTP-binding protein DRG2 (ODN superfamily)
C2061-Contig1		9e-11	[RTKL]	COG0515	Serine/threonine protein kinase	7e-11	[T]	KOG0583	Serine/threonine protein kinase
C2065-Contig1		8e-74	[RTKL]	COG0515	Serine/threonine protein kinase	6e-74	[T]	KOG0694	Serine/threonine protein kinase
C2093-Contig1		1e-95	[TK]	COG0745	Response regulators consisting of a CheY-like receiver domain and a winged-helix DNA-binding domain	9e-08	[K]	KOG1601	GATA-4/5/6 transcription factors
C2104-Contig1		2e-21	[DT]	COG5057	Phosphotyrosyl phosphatase activator	3e-22	[DT]	KOG2867	Phosphotyrosyl phosphatase activator
C2106-Contig1		3e-08	[T]	COG0642	Signal transduction histidine kinase
C2128-Contig1						1e-41	[ZT]	KOG2675	Adenylate cyclase-associated protein (CAP/Srv2p)
C2155-Contig1						5e-21	[ZT]	KOG2675	Adenylate cyclase-associated protein (CAP/Srv2p)
C2217-Contig1		5e-32	[T]	COG0394	Protein-tyrosine-phosphatase	6e-09	[T]	KOG3217	Protein tyrosine phosphatase
C2279-Contig1		5e-26	[T]	COG0639	Diadenosine tetraphosphatase and related serine/threonine protein phosphatases	2e-31	[GT]	KOG0372	Serine/threonine specific protein phosphatase involved in glycogen accumulation, PP2A-related
C2353-Contig1		1e-55	[TZDR]	COG5126	Ca2+-binding protein (EF-Hand superfamily)	1e-69	[T]	KOG0027	Calmodulin and related proteins (EF-Hand superfamily)
C2407-Contig1		7e-58	[ET]	COG0834	ABC-type amino acid transport/signal transduction systems, periplasmic component/domain
C2410-Contig1		5e-28	[T]	COG0467	RecA-superfamily ATPases implicated in signal transduction
C2434-Contig1						5e-45	[TR]	KOG4561	Uncharacterized conserved protein, contains TBC domain
C2452-Contig1		3e-84	[NT]	COG0840	Methyl-accepting chemotaxis protein	6e-06	[PT]	KOG2353	L-type voltage-dependent Ca2+ channel, alpha2/delta subunit
C2478-Contig1		2e-66	[T]	COG0664	cAMP-binding proteins - catabolite gene activator and regulatory subunit of cAMP-dependent protein kinases	1e-66	[T]	KOG1113	cAMP-dependent protein kinase types I and II, regulatory subunit
C2510-Contig1						1e-51	[T]	KOG2265	Nuclear distribution protein NUDC
C2523-Contig1		2e-13	[T]	COG5599	Protein tyrosine phosphatase	2e-13	[T]	KOG0789	Protein tyrosine phosphatase
C2571-Contig1		2e-45	[TZDR]	COG5126	Ca2+-binding protein (EF-Hand superfamily)	1e-45	[T]	KOG0027	Calmodulin and related proteins (EF-Hand superfamily)
C2582-Contig1		1e-19	[T]	COG2202	FOG: PAS/PAC domain
C2620-Contig1		3e-80	[T]	COG0642	Signal transduction histidine kinase
C2627-Contig1		8e-24	[ET]	COG0834	ABC-type amino acid transport/signal transduction systems, periplasmic component/domain
C2635-Contig1		1e-135	[RTKL]	COG0515	Serine/threonine protein kinase	1e-135	[T]	KOG1165	Casein kinase (serine/threonine/tyrosine protein kinase)
C2657-Contig1		2e-71	[DT]	COG5057	Phosphotyrosyl phosphatase activator	1e-71	[DT]	KOG2867	Phosphotyrosyl phosphatase activator
C2664-Contig1		1e-07	[ET]	COG0834	ABC-type amino acid transport/signal transduction systems, periplasmic component/domain
C2687-Contig1						5e-44	[T]	KOG3205	Rho GDP-dissociation inhibitor
C2707-Contig1		6e-15	[RTKL]	COG0515	Serine/threonine protein kinase	4e-22	[T]	KOG1290	Serine/threonine protein kinase
C2715-Contig1		1e-26	[T]	COG2198	FOG: HPt domain	7e-27	[T]	KOG4747	Two-component phosphorelay intermediate involved in MAP kinase cascade regulation
C2736-Contig1		1e-128	[KT]	COG4650	Sigma54-dependent transcription regulator containing an AAA-type ATPase domain and a DNA-binding domain
C2757-Contig1		7e-56	[T]	COG4251	Bacteriophytochrome (light-regulated signal transduction histidine kinase)
C2760-Contig1		2e-55	[TK]	COG0745	Response regulators consisting of a CheY-like receiver domain and a winged-helix DNA-binding domain
C2787-Contig1		8e-43	[T]	COG2202	FOG: PAS/PAC domain
C2806-Contig1		1e-20	[T]	COG0642	Signal transduction histidine kinase
C2811-Contig1		1e-25	[ET]	COG0834	ABC-type amino acid transport/signal transduction systems, periplasmic component/domain
C2814-Contig1		1e-27	[T]	COG3642	Mn2+-dependent serine/threonine protein kinase	1e-27	[R]	KOG3087	Serine/threonine protein kinase
C2821-Contig1		1e-84	[KT]	COG3604	Transcriptional regulator containing GAF, AAA-type ATPase, and DNA binding domains
C2826-Contig1		4e-25	[ET]	COG0834	ABC-type amino acid transport/signal transduction systems, periplasmic component/domain
C2839-Contig1		1e-71	[TK]	COG0745	Response regulators consisting of a CheY-like receiver domain and a winged-helix DNA-binding domain	5e-11	[K]	KOG1601	GATA-4/5/6 transcription factors
C2860-Contig1		1e-91	[T]	COG0642	Signal transduction histidine kinase
C2891-Contig1		1e-148	[RTKL]	COG0515	Serine/threonine protein kinase	1e-149	[D]	KOG0590	Checkpoint kinase and related serine/threonine protein kinases
C2904-Contig1		4e-22	[T]	COG2199	FOG: GGDEF domain
C2922-Contig1		1e-131	[R]	COG2319	FOG: WD40 repeat	1e-137	[T]	KOG0279	G protein beta subunit-like protein
C2955-Contig1		5e-88	[R]	COG1100	GTPase SAR1 and related small G proteins	4e-88	[TU]	KOG0084	GTPase Rab1/YPT1, small G protein superfamily, and related GTP-binding proteins
C2961-Contig1		2e-15	[T]	COG2202	FOG: PAS/PAC domain
C2974-Contig1		1e-46	[RTKL]	COG0515	Serine/threonine protein kinase	1e-46	[D]	KOG0590	Checkpoint kinase and related serine/threonine protein kinases
C2998-Contig1		1e-135	[T]	COG2204	Response regulator containing CheY-like receiver, AAA-type ATPase, and DNA-binding domains
C3081-Contig1		4e-26	[R]	COG1159	GTPase	2e-12	[DT]	KOG1423	Ras-like GTPase ERA
C3085-Contig1		1e-101	[T]	COG0642	Signal transduction histidine kinase
C3088-Contig1						1e-10	[OT]	KOG3986	Protein phosphatase, regulatory subunit PPP1R3C/D
C3135-Contig1		2e-69	[T]	COG0664	cAMP-binding proteins - catabolite gene activator and regulatory subunit of cAMP-dependent protein kinases
C3155-Contig1		7e-41	[T]	COG2199	FOG: GGDEF domain
C3168-Contig1		7e-21	[T]	COG4251	Bacteriophytochrome (light-regulated signal transduction histidine kinase)	8e-08	[T]	KOG0519	Sensory transduction histidine kinase
C3169-Contig1		2e-47	[T]	COG1716	FOG: FHA domain	1e-47	[T]	KOG3872	FOG: FHA domain
C3212-Contig1		4e-25	[T]	COG0642	Signal transduction histidine kinase	8e-06	[T]	KOG0519	Sensory transduction histidine kinase
C3217-Contig1						1e-103	[DT]	KOG0082	G-protein alpha subunit (small G protein superfamily)
C3251-Contig1		7e-56	[ET]	COG0834	ABC-type amino acid transport/signal transduction systems, periplasmic component/domain
C3264-Contig1		4e-17	[T]	COG5599	Protein tyrosine phosphatase	1e-25	[T]	KOG4228	Protein tyrosine phosphatase
C3269-Contig1		1e-106	[T]	COG3852	Signal transduction histidine kinase, nitrogen specific	1e-08	[T]	KOG0519	Sensory transduction histidine kinase
C3352-Contig1						3e-74	[T]	KOG0788	S-adenosylmethionine decarboxylase
C3491-Contig1		1e-62	[RTKL]	COG0515	Serine/threonine protein kinase	9e-63	[T]	KOG0583	Serine/threonine protein kinase
C3503-Contig1		3e-67	[T]	COG3852	Signal transduction histidine kinase, nitrogen specific
C3531-Contig1						6e-47	[T]	KOG4143	Sigma receptor and C-8 sterol isomerase
C3538-Contig1						2e-07	[TR]	KOG4019	Calcineurin-mediated signaling pathway inhibitor DSCR1
EST000387	DW405966	1e-35	[U]	COG5347	GTPase-activating protein that regulates ARFs (ADP-ribosylation factors), involved in ARF-mediated vesicular transport	9e-36	[TUZ]	KOG0704	ADP-ribosylation factor GTPase activator
EST000420	DW405999	9e-40	[T]	COG1956	GAF domain-containing protein
EST000623	DW406202					3e-34	[T]	KOG2381	Phosphatidylinositol 4-kinase
EST000661	DW406240	3e-12	[RTKL]	COG0515	Serine/threonine protein kinase	9e-21	[T]	KOG1290	Serine/threonine protein kinase
EST000776	DW406355	1e-14	[T]	COG0784	FOG: CheY-like receiver	7e-15	[R]	KOG0605	NDR and related serine/threonine kinases
EST000960	DW406539	9e-30	[TK]	COG0745	Response regulators consisting of a CheY-like receiver domain and a winged-helix DNA-binding domain
EST001225	DW406804	1e-22	[T]	COG0478	RIO-like serine/threonine protein kinase fused to N-terminal HTH domain	1e-22	[TR]	KOG2268	Serine/threonine protein kinase
EST001490	DW407069	1e-53	[TZDR]	COG5126	Ca2+-binding protein (EF-Hand superfamily)	8e-54	[T]	KOG0034	Ca2+/calmodulin-dependent protein phosphatase (calcineurin subunit B), EF-Hand superfamily protein
EST001696	DW678215	1e-70	[T]	COG5040	2014-3-3 family protein	1e-70	[O]	KOG0841	Multifunctional chaperone (14-3-3 family)
EST001713	DW678232	1e-31	[T]	COG5329	Phosphoinositide polyphosphatase (Sac family)	7e-32	[I]	KOG1889	Putative phosphoinositide phosphatase
EST001849	DW678368					3e-45	[T]	KOG2232	Ceramidases
EST001883	DW678402	2e-55	[DT]	COG5261	Protein involved in regulation of cellular morphogenesis/cytokinesis	2e-55	[T]	KOG2128	Ras GTPase-activating protein family - IQGAP
EST001996	DW678515	3e-56	[TDBLU]	COG5032	Phosphatidylinositol kinase and protein kinases of the PI-3 kinase family	3e-56	[L]	KOG0891	DNA-dependent protein kinase
EST002028	DW678547	6e-84	[T]	COG0639	Diadenosine tetraphosphatase and related serine/threonine protein phosphatases	4e-84	[GT]	KOG0372	Serine/threonine specific protein phosphatase involved in glycogen accumulation, PP2A-related
EST002098	DW678617	1e-55	[T]	COG1217	Predicted membrane GTPase involved in stress response	2e-32	[J]	KOG0462	Elongation factor-type GTP-binding protein
EST002193	DW678712	2e-22	[U]	COG5347	GTPase-activating protein that regulates ARFs (ADP-ribosylation factors), involved in ARF-mediated vesicular transport	1e-22	[T]	KOG0703	Predicted GTPase-activating protein
EST002216	DW678735	1e-07	[RTKL]	COG0515	Serine/threonine protein kinase	1e-07	[A]	KOG0670	U4/U6-associated splicing factor PRP4
EST002262	DW678781	1e-09	[RTKL]	COG0515	Serine/threonine protein kinase	9e-10	[D]	KOG0580	Serine/threonine protein kinase
EST002464	DW678983	7e-09	[RTKL]	COG0515	Serine/threonine protein kinase	8e-13	[T]	KOG1290	Serine/threonine protein kinase
EST002543	DW679062	3e-37	[T]	COG5411	Phosphatidylinositol 5-phosphate phosphatase	2e-37	[U]	KOG0566	Inositol-1,4,5-triphosphate 5-phosphatase (synaptojanin), INP51/INP52/INP53 family
EST002561	DW679080	1e-63	[RTKL]	COG0515	Serine/threonine protein kinase	1e-63	[T]	KOG0616	cAMP-dependent protein kinase catalytic subunit (PKA)
EST002771	DW679290					4e-13	[IT]	KOG1435	Sterol reductase/lamin B receptor
EST002821	DW679340					1e-11	[KIT]	KOG1620	Inositol polyphosphate multikinase, component of the ARGR transcription regulatory complex
EST003027	DW679546					2e-21	[T]	KOG2397	Protein kinase C substrate, 80 KD protein, heavy chain
EST003105	DW679624	3e-64	[RTKL]	COG0515	Serine/threonine protein kinase	2e-64	[T]	KOG0583	Serine/threonine protein kinase
EST003201	DW679720					3e-41	[PT]	KOG2301	Voltage-gated Ca2+ channels, alpha1 subunits
EST003617	DW680136	2e-36	[RTKL]	COG0515	Serine/threonine protein kinase	1e-36	[R]	KOG0594	Protein kinase PCTAIRE and related kinases
EST003762	DW680281	2e-51	[RTKL]	COG0515	Serine/threonine protein kinase	1e-51	[D]	KOG0601	Cyclin-dependent kinase WEE1
EST004086	DW680605					2e-26	[TU]	KOG1818	Membrane trafficking and cell signaling protein HRS, contains VHS and FYVE domains
EST004308	DW680827	9e-33	[RTKL]	COG0515	Serine/threonine protein kinase	7e-33	[R]	KOG0594	Protein kinase PCTAIRE and related kinases
EST004354	DW680873					1e-18	[TU]	KOG0998	Synaptic vesicle protein EHS-1 and related EH domain proteins
EST004396	DW680915	8e-40	[DT]	COG5261	Protein involved in regulation of cellular morphogenesis/cytokinesis	6e-40	[T]	KOG2128	Ras GTPase-activating protein family - IQGAP
EST004414	DW680933					9e-18	[T]	KOG2397	Protein kinase C substrate, 80 KD protein, heavy chain
EST004483	DW681002					2e-11	[PT]	KOG2301	Voltage-gated Ca2+ channels, alpha1 subunits
EST004636	DW681155	4e-14	[RTKL]	COG0515	Serine/threonine protein kinase	3e-14	[D]	KOG0615	Serine/threonine protein kinase Chk2 and related proteins
EST004759	DW681278	6e-08	[T]	COG3642	Mn2+-dependent serine/threonine protein kinase	2e-08	[R]	KOG3087	Serine/threonine protein kinase
EST005657	DW682176	4e-22	[ET]	COG0834	ABC-type amino acid transport/signal transduction systems, periplasmic component/domain
EST005992	DW682511	2e-12	[T]	COG5599	Protein tyrosine phosphatase	6e-20	[T]	KOG0791	Protein tyrosine phosphatase, contains fn3 domain
EST006396	DW682915	3e-33	[T]	COG0639	Diadenosine tetraphosphatase and related serine/threonine protein phosphatases
EST006580	DW683099	7e-21	[R]	COG5210	GTPase-activating protein	3e-31	[TR]	KOG2223	Uncharacterized conserved protein, contains TBC domain
EST008404	DW684923	8e-29	[T]	COG0478	RIO-like serine/threonine protein kinase fused to N-terminal HTH domain	5e-29	[TR]	KOG2268	Serine/threonine protein kinase
EST008639	DW685158	4e-10	[T]	COG0642	Signal transduction histidine kinase
EST008684	DW685203	2e-09	[T]	COG2202	FOG: PAS/PAC domain
EST008891	DW685410	2e-17	[T]	COG0642	Signal transduction histidine kinase	3e-10	[T]	KOG0519	Sensory transduction histidine kinase
EST009418	DW685937					2e-11	[OT]	KOG0045	Cytosolic Ca2+-dependent cysteine protease (calpain), large subunit (EF-Hand protein superfamily)
EST009587	DW686106	2e-41	[T]	COG3300	MHYT domain (predicted integral membrane sensor domain)
EST010389	DW686908	8e-56	[RTKL]	COG0515	Serine/threonine protein kinase	7e-65	[TDK]	KOG0668	Casein kinase II, alpha subunit
EST010784	DW687303	2e-28	[T]	COG5040	2014-3-3 family protein	1e-28	[O]	KOG0841	Multifunctional chaperone (14-3-3 family)
EST011046	DW687565	5e-07	[RTKL]	COG0515	Serine/threonine protein kinase	3e-07	[T]	KOG1164	Casein kinase (serine/threonine/tyrosine protein kinase)
EST011513	DW688032	3e-61	[RTKL]	COG0515	Serine/threonine protein kinase	2e-61	[R]	KOG0605	NDR and related serine/threonine kinases
EST011622	DW688141					7e-18	[TU]	KOG4076	Regulator of ATP-sensitive K+ channels Alpha-endosulfine/ARPP-19 and related cAMP-regulated phosphoproteins
EST013153	DW689672	2e-51	[RTKL]	COG0515	Serine/threonine protein kinase	1e-51	[R]	KOG0605	NDR and related serine/threonine kinases
EST013312	DW689831	1e-74	[T]	COG0639	Diadenosine tetraphosphatase and related serine/threonine protein phosphatases	1e-74	[DT]	KOG0373	Serine/threonine specific protein phosphatase involved in cell cycle control, PP2A-related
EST014065	DW690584					6e-08	[IT]	KOG1435	Sterol reductase/lamin B receptor
EST014357	DW690876					5e-18	[T]	KOG2210	Oxysterol-binding protein
EST014363	DW690882	2e-19	[T]	COG0642	Signal transduction histidine kinase
EST016055	DW692574					3e-23	[IT]	KOG1435	Sterol reductase/lamin B receptor
EST016535	DW693054					2e-22	[IT]	KOG1118	Lysophosphatidic acid acyltransferase endophilin/SH3GL, involved in synaptic vesicle formation
EST016997	DW693516	4e-42	[RTKL]	COG0515	Serine/threonine protein kinase	3e-42	[T]	KOG0660	Mitogen-activated protein kinase
EST017241	DW693760					3e-29	[T]	KOG2641	Predicted seven transmembrane receptor - rhodopsin family
EST017450	DW693969	4e-25	[T]	COG0642	Signal transduction histidine kinase
EST017938	DW694457	2e-42	[RTKL]	COG0515	Serine/threonine protein kinase	2e-42	[RT]	KOG0598	Ribosomal protein S6 kinase and related proteins
EST019551	DW696070	3e-29	[T]	COG2204	Response regulator containing CheY-like receiver, AAA-type ATPase, and DNA-binding domains
EST019752	DW696271	4e-10	[RTKL]	COG0515	Serine/threonine protein kinase	3e-10	[T]	KOG0583	Serine/threonine protein kinase
EST021059	DW697578	2e-11	[T]	COG3707	Response regulator with putative antiterminator output domain
EST021241	DW697760	8e-08	[T]	COG0784	FOG: CheY-like receiver	6e-08	[T]	KOG0519	Sensory transduction histidine kinase
EST022143	DW698662	2e-12	[U]	COG5347	GTPase-activating protein that regulates ARFs (ADP-ribosylation factors), involved in ARF-mediated vesicular transport	1e-12	[T]	KOG0706	Predicted GTPase-activating protein
EST022602	DW699121					8e-06	[DT]	KOG0082	G-protein alpha subunit (small G protein superfamily)
EST022648	DW699167	5e-58	[RTKL]	COG0515	Serine/threonine protein kinase	4e-58	[T]	KOG0581	Mitogen-activated protein kinase kinase (MAP2K)
EST022975	DW699494	4e-21	[R]	COG1100	GTPase SAR1 and related small G proteins	4e-22	[TU]	KOG0084	GTPase Rab1/YPT1, small G protein superfamily, and related GTP-binding proteins
EST023057	DW699576	1e-45	[U]	COG5347	GTPase-activating protein that regulates ARFs (ADP-ribosylation factors), involved in ARF-mediated vesicular transport	8e-46	[TUZ]	KOG0704	ADP-ribosylation factor GTPase activator
EST023120	DW699639	3e-12	[T]	COG0639	Diadenosine tetraphosphatase and related serine/threonine protein phosphatases	2e-12	[R]	KOG0376	Serine-threonine phosphatase 2A, catalytic subunit
EST023133	DW699652					2e-31	[T]	KOG2210	Oxysterol-binding protein
EST023252	DW699771	2e-51	[NT]	COG1352	Methylase of chemotaxis methyl-accepting proteins
EST023337	DW699856					1e-20	[TU]	KOG0998	Synaptic vesicle protein EHS-1 and related EH domain proteins
EST023530	DW700049					1e-62	[T]	KOG3979	FGF receptor activating protein 1
EST023567	DW700086	7e-39	[E]	COG1171	Threonine dehydratase	3e-35	[TE]	KOG1251	Serine racemase
EST023847	DW700366	1e-121	[RTKL]	COG0515	Serine/threonine protein kinase	1e-121	[T]	KOG0660	Mitogen-activated protein kinase
EST024006	DW700525	3e-18	[T]	COG0784	FOG: CheY-like receiver	2e-18	[R]	KOG0605	NDR and related serine/threonine kinases
EST024274	DW700793	3e-50	[T]	COG2205	Osmosensitive K+ channel histidine kinase
EST024431	DW700950	7e-12	[T]	COG0642	Signal transduction histidine kinase
EST024553	DW701072	5e-35	[T]	COG0639	Diadenosine tetraphosphatase and related serine/threonine protein phosphatases	4e-35	[R]	KOG0375	Serine-threonine phosphatase 2B, catalytic subunit
EST024750	DW701269	1e-18	[ET]	COG0834	ABC-type amino acid transport/signal transduction systems, periplasmic component/domain
EST024835	DW701354	8e-41	[RTKL]	COG0515	Serine/threonine protein kinase	1e-42	[TDK]	KOG0668	Casein kinase II, alpha subunit
EST025090	DW701609	7e-49	[T]	COG1217	Predicted membrane GTPase involved in stress response	1e-18	[J]	KOG0462	Elongation factor-type GTP-binding protein
EST025235	DW701754	6e-23	[T]	COG0631	Serine/threonine protein phosphatase	4e-23	[T]	KOG0698	Serine/threonine protein phosphatase
EST025478	DW701997	1e-135	[T]	COG2766	Putative Ser protein kinase
EST025547	DW702066	1e-13	[R]	COG5091	Suppressor of G2 allele of skp1 and related proteins	4e-15	[T]	KOG1309	Suppressor of G2 allele of skp1
EST025610	DW702129	2e-22	[T]	COG0631	Serine/threonine protein phosphatase	1e-22	[T]	KOG0698	Serine/threonine protein phosphatase
EST025736	DW702255	2e-93	[RTKL]	COG0515	Serine/threonine protein kinase	2e-93	[G]	KOG0658	Glycogen synthase kinase-3
EST025883	DW702402	2e-40	[RTKL]	COG0515	Serine/threonine protein kinase	2e-40	[T]	KOG1027	Serine/threonine protein kinase and endoribonuclease ERN1/IRE1, sensor of the unfolded protein response pathway
EST026274	DW702793	8e-24	[RTKL]	COG0515	Serine/threonine protein kinase	6e-24	[A]	KOG0670	U4/U6-associated splicing factor PRP4
EST026689	DW703208					6e-14	[T]	KOG1451	Oligophrenin-1 and related Rho GTPase-activating proteins
EST027073	DW703592	1e-15	[ET]	COG0834	ABC-type amino acid transport/signal transduction systems, periplasmic component/domain
EST027235	DW703754	5e-10	[TK]	COG2197	Response regulator containing a CheY-like receiver domain and an HTH DNA-binding domain
EST027248	DW703767	1e-15	[T]	COG5422	RhoGEF, Guanine nucleotide exchange factor for Rho/Rac/Cdc42-like GTPases	7e-18	[T]	KOG4305	RhoGEF GTPase
EST027357	DW703876	4e-23	[RTKL]	COG0515	Serine/threonine protein kinase	3e-23	[T]	KOG0032	Ca2+/calmodulin-dependent protein kinase, EF-Hand protein superfamily
EST027730	DW704249					2e-50	[IT]	KOG1435	Sterol reductase/lamin B receptor
EST028623	DW705142	3e-23	[KT]	COG3829	Transcriptional regulator containing PAS, AAA-type ATPase, and DNA-binding domains
EST028630	DW705149	3e-19	[T]	COG2200	FOG: EAL domain
EST028777	DW705296	4e-16	[RTKL]	COG0515	Serine/threonine protein kinase	3e-16	[D]	KOG0590	Checkpoint kinase and related serine/threonine protein kinases
EST028968	DW705487	5e-26	[RTKL]	COG0515	Serine/threonine protein kinase	4e-26	[R]	KOG0605	NDR and related serine/threonine kinases
EST029737	DW706256	3e-12	[R]	COG1163	Predicted GTPase	2e-12	[T]	KOG1486	GTP-binding protein DRG2 (ODN superfamily)
EST029740	DW706259	2e-15	[T]	COG0271	Stress-induced morphogen (activity unknown)	1e-15	[T]	KOG3348	BolA (bacterial stress-induced morphogen)-related protein
EST030812	DW707331	2e-21	[T]	COG0631	Serine/threonine protein phosphatase	1e-21	[T]	KOG0698	Serine/threonine protein phosphatase
EST030996	DW707515					3e-32	[TZ]	KOG3671	Actin regulatory protein (Wiskott-Aldrich syndrome protein)
EST031058	DW707577	2e-10	[R]	COG5210	GTPase-activating protein	2e-10	[TR]	KOG2223	Uncharacterized conserved protein, contains TBC domain
EST031765	DW708284	1e-24	[R]	COG5210	GTPase-activating protein	1e-32	[TR]	KOG2223	Uncharacterized conserved protein, contains TBC domain
EST031912	DW708431	7e-15	[RTKL]	COG0515	Serine/threonine protein kinase	5e-15	[R]	KOG0605	NDR and related serine/threonine kinases
EST031977	DW708496	9e-23	[T]	COG2202	FOG: PAS/PAC domain
EST032188	DW708707	5e-23	[T]	COG0639	Diadenosine tetraphosphatase and related serine/threonine protein phosphatases	3e-26	[T]	KOG0371	Serine/threonine protein phosphatase 2A, catalytic subunit
EST032255	DW708774	3e-14	[KT]	COG1221	Transcriptional regulators containing an AAA-type ATPase domain and a DNA-binding domain
EST032289	DW708808	1e-22	[T]	COG2202	FOG: PAS/PAC domain
EST032556	DW709075	1e-14	[TK]	COG0745	Response regulators consisting of a CheY-like receiver domain and a winged-helix DNA-binding domain
EST032683	DW709202	4e-15	[T]	COG0664	cAMP-binding proteins - catabolite gene activator and regulatory subunit of cAMP-dependent protein kinases
EST032762	DW709281	2e-54	[T]	COG0664	cAMP-binding proteins - catabolite gene activator and regulatory subunit of cAMP-dependent protein kinases	1e-54	[T]	KOG1113	cAMP-dependent protein kinase types I and II, regulatory subunit
EST033221	DW709740	4e-14	[RTKL]	COG0515	Serine/threonine protein kinase	3e-21	[T]	KOG1290	Serine/threonine protein kinase
EST033439	DW709958	5e-46	[ET]	COG0834	ABC-type amino acid transport/signal transduction systems, periplasmic component/domain
EST034002	DW710521	6e-40	[TK]	COG2197	Response regulator containing a CheY-like receiver domain and an HTH DNA-binding domain
EST034112	DW710631	2e-28	[TK]	COG0745	Response regulators consisting of a CheY-like receiver domain and a winged-helix DNA-binding domain
EST034464	DW710983	5e-15	[TK]	COG2197	Response regulator containing a CheY-like receiver domain and an HTH DNA-binding domain
EST034569	DW711088	1e-13	[TZDR]	COG5126	Ca2+-binding protein (EF-Hand superfamily)	9e-16	[ZD]	KOG0028	Ca2+-binding protein (centrin/caltractin), EF-Hand superfamily protein
