# Supplementary material for: Analysis of the dermatophyte Trichophyton rubrum expressed sequence tags
Source: BMC Genomics. 2006 Oct 11;7:255. doi: 10.1186/1471-2164-7-255 (PMC1621083; doi:10.1186/1471-2164-7-255)
Supplement: Additional File 5 — Sexual and asexual development. [file 1471-2164-7-255-S5.xls]

## Sheet: Sheet1
Genes involved in sexual development
Gene	Function	A.nidulans	A.fumigatus	A.oryzae	Contig/EST Name	GenBank Acc No.	E_value	Accession	Product
Mating Process
MAT1 (matB)	Mating-type (alpha-box domain transcriptional activator)	AN2755.2	-	20164.m00251*
MAT2 (matA)	Mating-type (HMG-box transcriptional activator)	AN4734.2	59.m09249	-
ppgA (MFa1, MFa2)	Pheromone precursor (alpha-factor like)	AN5791.2	69.m14805	20086.m00080*
ppgB (MFa1, MFa2)	Pheromone precursor (for a-factor like)	Ambiguous	Ambiguous	Ambiguous
(KEX1)	Carboxypeptidase alpha-factor processing	AN1384.2	70.m14837	20080.m00038*	EST026370	DW702889	2e-27	gb|EAL90223.1|	pheromone processing carboxypeptidase (Kex1), putative [Aspergillus fumigatus Af293]
					EST029797	DW706316	3e-11	tpg|DAA01786.1|	TPA: carboxypeptidase; kex1 [Emericella nidulans]
					EST029871	DW706390	8e-41	gb|EAL90223.1|	pheromone processing carboxypeptidase (Kex1), putative [Aspergillus fumigatus Af293]
KexB (KEX2)	Endoprotease for alpha-factor processing	AN3583.2	58.m07381	20179.m00626
(STE13)	Dipeptidyl aminopeptidase alpha-factor processing	AN2946.2	59.m09093	20174.m00466*
(STE23)	Dipeptidyl aminopeptidase for a-factor processing	AN8044.2*	53.m03900*	20129.m0021*
(RCE1)	CAAX prenyl protease a-factor C-terminal processing	AN6528.2	62.m03116	20107.m00091*	EST028277	DW704796	1e-42	gb|EAL85551.1|	CaaX prenyl proteinase (Rce1), putative [Aspergillus fumigatus Af293]
					C1053-Contig1		2e-35	gb|EAA57868.1|	hypothetical protein AN6528.2 [Aspergillus nidulans FGSC A4]
(STE24)	CAAX prenyl protease	Yes**	58.m07859	20142.m00264*	EST028116	DW704635	2e-23	gb|AAX78522.1|	CaaX prenyl protease [Paracoccidioides brasiliensis]
					EST020605	DW697124	9e-41	ref|ZP_00511471.1|	Peptidase M48, Ste24p:HtpX, N-terminal [Chlorobium limicola DSM 245]
					EST032410	DW708929	3e-46	ref|ZP_00503476.1|	Peptidase M48, Ste24p:HtpX, N-terminal [Polaromonas sp. JS666]
(RAM1/STE16)	CAAX-farnesyltransferase beta subunit; a-factor modification	AN2002.2	58.m07610	20138.m00208*	C1120-Contig1		1e-70	tpg|DAA01791.1|	TPA: CaaX farnesyltransferase beta subunit; ram1 [Emericella nidulans]
					EST029016	DW705535	7e-19	gb|EAA63903.1|	hypothetical protein AN2002.2 [Aspergillus nidulans FGSC A4]
(RAM2)	CAAX-farnesyltransferase alpha subunit	AN3867.2	58.m07839	20142.m00239*	EST000654	DW406233	1e-43	gb|EAL90007.1|	CaaX farnesyltransferase alpha subunit (Ram2), putative [Aspergillus fumigatus Af293]
(STE14)	CAAX-prenyl cysteine carboxymethyltransferase	AN6162.2	72.m19009	20177.m00422*
atrD (STE6)	ATP-dependent efflux pump for a-factor like pheromone	AN2300.2	58.m08958	20136.m00137*
Mating Signalling
preB (STE 2)	Pheromone Receptor (for alpha-factor like pheromone)	AN2520.2	59.m08468	20123.m00180*
preA (STE 3)	Pheromone Receptor (for a-factor like pheromone)	AN7743.2	71.m15771	20162.m00356*
fadA (GPA1)	Alpha-subunit G protein	AN0651.2	70.m15256	20180.m01174	C3217-Contig1		0	gb|EAA75079.1|	GBA1_CRYPA Guanine nucleotide-binding protein alpha subunit [Gibberella zeae PH-1]
					EST022602	DW699121	3e-22	gb|AAT40564.1|	small G-protein GPA2 [Paracoccidioides brasiliensis]
sfaD (STE 4)	Beta-subunit G protein	AN0081.2	71.m15359	20148.m002796*	C2922-Contig1		1e-173	gb|EAA59424.1|	GBLP_NEUCR Guanine nucleotide-binding protein beta subunit-like protein (Cross-pathway control WD-repeat protein cpc-2) [Aspergillus nidulans FGSC A4]
(STE5)	Scaffold protein	-	-	-
(STE18)	Gamma-subunit G protein	AN2742.2 *	54.m06689	20175.m00541*	C1323-Contig1		8e-24	gb|AAV83542.1|	G protein gamma subunit [Neurospora crassa]
					EST022268	DW698787	4e-13	gb|AAV83542.1|	G protein gamma subunit [Neurospora crassa]
(STE20)	Serine/threonine protein kinase MKKKK	AN2067.2*	57.m05766	20178.m00629*
steC (STE11)	Serine/threonine protein kinase MKKK	AN2269.2	71.m15914	20132.m00123*	EST020004	DW696523	6e-55	gb|EAL91953.1|	MAP kinase kinase kinase (STE11), putative [Aspergillus fumigatus Af293]
(STE7)	Serine/threonine protein kinase MKK	AN3422.2*	59.m09275	20164.m00222*	C1567-Contig1		7e-84	emb|CAD44493.2|	MAPKK kinase [Emericella nidulans]
					EST030328	DW706847	1e-13	gb|EAL92976.1|	MAP kinase kinase (Ste7), putative [Aspergillus fumigatus Af293]
					EST022648	DW699167	1e-105	gb|EAL92976.1|	MAP kinase kinase (Ste7), putative [Aspergillus fumigatus Af293]
					EST015489	DW692008	6e-09	gb|EAL92976.1|	MAP kinase kinase (Ste7), putative [Aspergillus fumigatus Af293]
mpkB (FUS3)	Mitogen-activated protein kinase	AN3719.2	69.m15727	20178.m00764*	C1861-Contig1		7e-89	gb|EAL89122.1|	MAP kinase (FUS3/KSS1), putative [Aspergillus fumigatus Af293]
steA (Ste12)	Transcriptional Activator. Homeodomain DNA binding	AN2290.2	71.m15938*	20132.m00151*
(FAR1)	Cell cycle arrest in G1/various other roles	-	-	-
(STE50)	Pheromone adaptation feedback response	AN7252.2 *	72.m19797	20134.m00115*
(DIG1/RST1)	Transcription factor, interacts ste12 pheromone response	-	-	-
(DIG2/RST2)	Transcription factor, interacts ste12 pheromone response	-	-	-
Fruiting Body Development
veA	Velvet activator induces sexual reproduction A.nidulans	AN1052.2	70.m15191*	20173.m00346*
NsdD	GATA-transcription factor	AN3152.2	59.m08512*	20010.m00003*	EST028402	DW704921	1e-19	gb|EAL92199.1|	GATA transcription factor (NsdD), putative [Aspergillus fumigatus Af293]
CsnD	Signalosome subunit 4, regulation of sexual development	AN1539.2	55.m03058*	20171.m00527*	EST029951	DW706470	4e-16	gb|EAL85314.1|	COP9 signalosome subunit 4 (CsnD), putative [Aspergillus fumigatus Af293]
CsnE	Signalosome subunit 5, regulation of sexual development	AN2129.2	72.m19712*	20115.m00100*	EST002594	DW679113	1e-30	gb|EAA64961.1|	hypothetical protein AN2129.2 [Aspergillus nidulans FGSC A4]
rosA	Binuclear zinc transcription factor	AN5170.2	69.m14866	20084.m00028
mutA	Mutanase, cell wall turnover during sexual development	AN7349.2	57.m05694*	20150.m00367*
stuA	APSES-transcription factor	AN5836.2	72.m19916*	20177.m00377*	C2986-Contig1		6e-33	gb|EAL93087.1|	APSES transcription factor (StuA), putative [Aspergillus fumigatus Af293]
medA	Transcription factor	AN6230.2	72.m19977*	20141.m00193*	C3072-Contig1		8e-37	gb|EAA57644.1|	hypothetical protein AN6230.2 [Aspergillus nidulans FGSC A4]
					EST015926	DW692445	8e-30	gb|AAK82979.1|	transcription factor medA [Coccidioides posadasii]
prot1††	Cys6-Zn2 transcriptional activator	AN1848.2*	58.m07662*	20129.m00151*	C2435-Contig1		1e-33	gb|AAW23036.1|	Zn(II)2Cys6 cluster transcripitional activator [Magnaporthe grisea]
Nc mat A-2	mating type TF; conserved amphipathic helix	No	No	No
Nc mat A-3	mating type HMG box TF	No	No	No
Nc asd-1	ascus development; rhamnogalacuronase B	AN7135.2	89.m02015	20153.m00219
Nc asd-4	ascus development; GATA-Zn finger transcription factor	areB	72.m19434	20141.m00163
Nc mei-3 (Sc RAD52)	meiosis defective;	uvsC	uvsC	uvsC	EST002223	DW678742	5e-34	ref|NP_013680.2|	RAD52
Um rum1	repressor of b mating type regulated genes	AN8211.2	53.m03763	20147.m00252	EST016586	DW693105	3e-28	gb|EAA58780.1|	hypothetical protein AN8211.2 [Aspergillus nidulans FGSC A4]
Um umc1	MADS-box TF, modulator of pheromone-inducible gene expression	AN8676.2	62.m03394	20152.m00250	EST013757	DW690276	3e-11	gb|EAL85828.1|	SRF-type transcription factor (Umc1), putative [Aspergillus fumigatus Af293]
					C0180-Contig1		2e-22	gb|EAL85828.1|	SRF-type transcription factor (Umc1), putative [Aspergillus fumigatus Af293]
					EST016194	DW692713	4e-22	gb|EAL85828.1|	SRF-type transcription factor (Umc1), putative [Aspergillus fumigatus Af293]
					EST013757	DW690276	3e-11	gb|EAL85828.1|	SRF-type transcription factor (Umc1), putative [Aspergillus fumigatus Af293]
Pa cro1 (Sc SHE4)	regulator of myosin function;required for syncytial to cellular transition	AN0135.2	71.m15419	20158.m00313	C1547-Contig1		9e-46	gb|EAA65313.1|	hypothetical protein AN0135.2 [Aspergillus nidulans FGSC A4]
					EST017604	DW694123	5e-45	gb|EAL91452.1|	CRO1 protein [Aspergillus fumigatus Af293]
Budding and Fisson Yeast Genes involved in Mating, Karyogamy and Meiosis
Sc BIM1	microtubule-binding protein	AN2862.2	59.m08708	20175.m00472	C1202-Contig1		2e-51	gb|EAA63433.1|	hypothetical protein AN2862.2 [Aspergillus nidulans FGSC A4]
Sc BNI1	formin	AN6523.2	62.m03112	20107.m00085	C1814-Contig1		4e-06	ref|NP_014128.1|	BNI1
Sc CDC31	spindle pole body component	AN5618.2*	58.m07543*	20138.m00126*
Sc CSM1	mediates accurate chromosome segregation during Meiosis I	No	No	No
Sc CSM3	mediates accurate chromosome segregation during meiosis	No	No	No
Sc DIT1	sporulation-specific enzyme required for spore wall maturation	AN2705.2	67.m02885	20137.m00125
Sc HO	endonuclease, mating type switching	No	No	No
Sc IDS2	modulator of Ime2 activity	No	No	No
Sc IME1	master transcriptional regulator of meiosis	No	No	No
Sc IME2	inducer of meiosis, S/T kinase	AN6243.2	72.m19414	20141.m00207	C0956-Contig1		4e-06	ref|NP_012429.1|	IME2
Sc IME4	mRNA N6-adenosine methyltransferase, IME1 regulation	No	No	No
Sc KAR1	required for karyogamy	No	No	No
Sc KAR3	kinesin-like motor required for karyogamy	AN6340.2	72.m19518	20135.m00123
Sc KAR4	TF required for mating and meiosis	No	No	No
Sc KAR5	nuclear membrane fusion during karyogamy	ambiguous	ambiguous	No
Sc KAR9	cytoplasmic microtubule orientation during karyogamy	No	No	No
Sc MUM2	essential for meiotic DNA replication	No	No	No
Sc MUS81	Holliday junction resolvase	AN3118.2	59.m08619	20140.m00135	EST002019	DW678538	4e-90	gb|EAA63689.1|	hypothetical protein AN3118.2 [Aspergillus nidulans FGSC A4]
					EST024733	DW701252	1e-29	gb|EAA63689.1|	hypothetical protein AN3118.2 [Aspergillus nidulans FGSC A4]
Sc NAM8/MRE2	RNA binding protein required for meiotic recombination	AN9090.2	66.m04770	20169.m00407	EST032362	DW708881	6e-32	gb|EAA61923.1|	hypothetical protein AN9090.2 [Aspergillus nidulans FGSC A4]
					EST011834	DW688353	8e-14	gb|EAA61923.1|	hypothetical protein AN9090.2 [Aspergillus nidulans FGSC A4]
Sc NDT80	meiosis-specific transcriptional activator	AN6015.2*	72.m19128*	20177.m00637*
Sc REC102	chromosome synapsis during meiotic recombination	No	No	No
Sc RIM4	RNA-binding protein, early and middle sporulation gene expression	No	No	No
Sc RME1	Zn finger transcriptonal repressor of IME1	No	No	No
Sc STE6	ABC transporter required fo a-factor transport	AN2300.2	58.m08958	20136.m00137	C2555-Contig1		4e-59	gb|EAA64411.1|	hypothetical protein AN2300.2 [Aspergillus nidulans FGSC A4]
					C2558-Contig1		1e-136	gb|EAA64411.1|	hypothetical protein AN2300.2 [Aspergillus nidulans FGSC A4]
					EST017445	DW693964	7e-14	gb|EAA64411.1|	hypothetical protein AN2300.2 [Aspergillus nidulans FGSC A4]
					EST029919	DW706438	2e-19	gb|EAA64411.1|	hypothetical protein AN2300.2 [Aspergillus nidulans FGSC A4]
					C0392-Contig1		4e-40	gb|EAA64411.1|	hypothetical protein AN2300.2 [Aspergillus nidulans FGSC A4]
					C0393-Contig1		1e-33	gb|EAA64411.1|	hypothetical protein AN2300.2 [Aspergillus nidulans FGSC A4]
					C2555-Contig1		4e-59	gb|EAA64411.1|	hypothetical protein AN2300.2 [Aspergillus nidulans FGSC A4]
Sc SPO1	meiosis-specific phospholipase B	No	No	No
Sc SPO11	required for synaptonemal complex formation	AN8259.2	53.m03702	20147.m00194
Sc SPO13	meiosis specific protein required for Meiosis I and II	No	No	No
Sc SST2	RGS protein, regulates desensitization to alpha-factor	flbA	72.m19237	20082.m00044	EST006297	DW682816	2e-32	gb|EAA58402.1|	FLBA_EMENI Developmental regulator flbA [Aspergillus nidulans FGSC A4]
Sc SPO22	meiosis-specific phospholipase A2	No	No	No
Sc SUM1	transcriptional repressor of middle sporulation-specific genes	No	No	No
Sc UME3/SSN8	C-type cyclin	AN2172.2	72.m19668	20180.m00841
Sc UME6	C6 Zn finger regulator of early meiotic genes	No	No	No
Sp atf21	bZip TF, involved in regulation of meiosis	AN6849.2*	59.m09396*	20175.m00406*
Sp bgs1	1,3-beta-glucan synthase subunit, Sp Mei4 target gene	AN3729.2	69.m15386	20179.m00743	C3226-Contig1		0	gb|EAA59937.1|	hypothetical protein AN3729.2 [Aspergillus nidulans FGSC A4]
					EST028103	DW704622	6e-51	gb|EAA59937.1|	hypothetical protein AN3729.2 [Aspergillus nidulans FGSC A4]
Sp byr1	homologue of Sc STE7
Sp byr2	homolouge of Sc STE11
Sp dhc1	dynein heavy chain, homologue of Sc DYN1	nudA	71.m15397	10004.m0006	EST022606	DW699125	6e-40	ref|NP_012980.1|	DYN1
Sp fus1	homologue of Sc BNI1
Sp gpa1	GTP binding (alpha-1 subunit) involved in conjugation	AN3090.2	59.m08656	20171.m00394
Sp hsk1	homologue of Sc CDC7, Dbf4-dependent kinase	AN3450.2	59.m09313	20102.m00075	EST015698	DW692217	3e-07	gb|EAA62990.1|	hypothetical protein AN3450.2 [Aspergillus nidulans FGSC A4]
Sp isp5	amino acid permease involved in sexual differentiation	AN5678.2	65.m07404	20146.m00246	EST021367	DW697886	6e-11	gb|EAA62771.1|	hypothetical protein AN5678.2 [Aspergillus nidulans FGSC A4]
					EST021593	DW698112	3e-67	gb|EAA62771.1|	hypothetical protein AN5678.2 [Aspergillus nidulans FGSC A4]
Sp isp6	serine protease involved in sexual differentiation	AN0238.2	71.m15644	20121.m00147
Sp lid2	homologue of Um rum1, Sc ECM5
Sp ume3	homologue of Sc UME3
Sp mam1	abc transporter for m-factor pheromone, homologue of Sc STE6
Sp mam2	pheromone p-factor receptor, homologue of Sc STE2
Sp mam4	M-factor farnesyl cysteine carboxyl methyltransferase	AN6162.2	72.m19009	20177.m00422
Sp map1	MADS-box domain TF, pheromone receptor activator	AN8676.2*	62.m03394*	20152.m00250*
Sp map2	P-factor pheromone	No	No	No
Sp map3	pheromone M-factor receptor, homologue of Sc STE3
Sp mat1-Mc	mating-type M-specific polypeptide Mc, HMG-box TF	AN1962.2*	58.m09001*	20138.m00150*
Sp mat1-Mi	mating-type M-specific polypeptide Mi	No	No	No
Sp mat1-Pc	mating-type P-specific polypeptide Pc, HMG-box TF	No	No	No
Sp mat1-Pi	mating-type P-specific polypeptide Pi, homeodomain TF	No	No	No
Sp mde3	homologue of Sc IME2, Sp Mei4 target gene	AN6243.2	72.m19414	20141.m00207
Sp mde5	kelch repeat protein, Sp Mei4 target gene	No	No	No
Sp mde6	ketch repeat protein, Sp Mei4 target gene	No	No	No
Sp mde7	RNA-binding protein involved in meiosis, Sp Mei4 target	AN7700.2	71.m15729	20162.m00295
Sp mfm1,mfm2,mfm3	M-factor pheromone precursor	No	No	No
Sp mei2	RNA-binding protein involved in meiosis	AN6494.2*	62.m03081*	20059.m00031*
Sp mei3	meiosis inducing protein, inactivates Sp Ran1	No	No	No
Sp mei4	fork head domain TF, meiotic regulator	AN8858.2*	71.m15996*	20108.m00079*
Sp mes1	meiosis II protein, Sp Mei4 target gene	No	No	No
Sp meu1	Sp Mei4 target gene	apsB	62.m03168	20174.m00436
Sp meu14	involved in Meiosis II nuclear division, Sp Mei4 target gene	AN3931.2	69.m14916	20174.m00532	EST010672	DW687191	4e-20	gb|EAA59240.1|	hypothetical protein AN3931.2 [Aspergillus nidulans FGSC A4]
					EST004227	DW680746	8e-12	gb|EAA59240.1|	hypothetical protein AN3931.2 [Aspergillus nidulans FGSC A4]
Sp mus81	homologue of Sc MUS81
Sp pkl1	homologue of Sc KAR3
Sp rad22	DNA repair protein	radC	58.m08972	20110.m00135	EST002223	DW678742	2e-51	gb|EAL90091.1|	RADC [Aspergillus fumigatus Af293]
Sp ran1/pat1	serine/threonine protein kinase, negative regulator of meiosis	AN4935.2	59.m08839	20175.m00321	C2061-Contig1		9e-20	gb|EAL92528.1|	protein serine/threonine kinase (Ran1), putative [Aspergillus fumigatus Af293]
					C3491-Contig1		1e-100	gb|EAA61013.1|	hypothetical protein AN4935.2 [Aspergillus nidulans FGSC A4]
Sp rec6	meiotic recombination protein	No	No	No
Sp rec8	cohesin complex (meiotic), homologue of Sc REC8	No	No	No
Sp rec10	sister chromatid cohesion	No	No	No
Sp rec11	sister chromatid cohesion	No	No	No
Sp rec12	homologue of Sc SPO11
Sp rec15	meiotic recombination protein	No	No	No
Sp rem1	meiotic B-type cyclin	AN2137.2	72.m19703	20180.m00780
Sp rep1	regulator of pre-meiotic DNA replication	No	No	No
Sp rgs1	homologue of Sc SST2
Sp rhp51	homologue of Sc RAD51//52, Nc mei-3	uvsC	uvsC	uvsC
Sp spk1	homologue of Sc FUS3	mpkB	69.m15727	20178.m00764	C1861-Contig1		3e-64	ref|NP_009537.1|	FUS3
Sp spo6	homologue of Sc DBF4, required for orign of replication firing	nimO	69.m15647	20161.m00192	EST033961	DW710480	9e-42	gb|EAL88768.1|	G1/S regulator NimO, putative [Aspergillus fumigatus Af293]
Sp ssm4	dynactin complex, homologue of Sc NIP100	AN6323.2	72.m19441	20141.m00154
Sp ste4	SAM domain, similar to Sc STE50	AN7252.2	72.m19797	20134.m00115
Sp ste6	GEF involved in conjugation; related to Sc CDC25	AN2130.2	72.m19711	20115.m00099
Sp ste7	meiotic suppressor protein	No	No	No
Sp ste11	HMG-box TF, target of pheromone signaling	AN3667.2*	58.m07428*	20179.m00464*
Sp spn5	septin, Sp Mei4 target gene	sepB	65.m07502	20176.m00407
Sp spn7	septin, Sp Mei4 target gene	AN4667.2	71.m15708	20176.m00407	EST022484	DW699003	9e-38	gb|EAA60709.1|	hypothetical protein AN4667.2 [Aspergillus nidulans FGSC A4]
Sp sxa2	serine carboxypeptidase, degrades extracellular P-factor	AN2555.2	57.m05650	20156.m00343
Sp tht1	homologue of Sc KAR5
Core Meiotic Transcriptome Conserved in S. cerevisiae and S. pombe
Anaphase-promoting complex
Sc CDC27/ Sp nuc2	APC component	bimA	72.m19026	20177.m00440
Sc APC4/ Sp cut20	APC component	AN0905.2	70.m15514	ambiguous
Sc CDC16/ Sp cut9	APC component	AN8002.2	53.m03844	20159.m00191
Sc APC1/ Sp cut4	APC component	AN2772.2	59.m09271	20164.m00226
Sc APC5/ Sp apc5	APC component	AN4735.2	59.m09246	20164.m00254
Sc CDC23/ Sp cut23	APC component	AN8013.2	53.m03861	20159.m00208
Sc CDC26/ Sp hcn1	APC component	No	No	No
Sc HCT1/ Sp ste9	APC regulator	AN2965.2	59.m09050	20174.m00432
Sc CDC20/ Sp mfr1	APC regulator	AN2965.2	59.m09050	20174.m00432	EST004446	DW680965	3e-11	ref|NP_011399.1|	CDC20
Sc AMA1/ Sp slp1	APC regulator	AN0814.2	70.m15414	20125.m00181
Septins
Sc CDC10/ Sp spn2	septin	AN1394.2	70.m14828	20070.m00026	C1531-Contig1		2e-67	ref|NP_009928.1|	CDC10
					EST021751	DW698270	2e-17	ref|NP_009928.1|	CDC10
					EST022416	DW698935	2e-08	ref|NP_009928.1|	CDC10
Sc CDC3/ Sp spn5	septin	sepB	65.m07502	20176.m00407
Sc SPR3/ Sp spn6	sporulation regulated septin	AN8182.2	53.m03797	20147.m00293
Sc SPR28/ Sp spn7	sporulation regulated septin	AN4667.2	71.m15708	20148.m00144
Cell cycle regulators
Sc CDC14/ Sp clp1	protein phosphatase	AN5057.2	59.m08669	20175.m00513
Sc CDC5/ Sp plo1	polo kinase	AN1560.2	55.m03076	20176.m00605
Sc CLB1/ Sp cig2	B-type cyclin	nimE	58.m07451	20165.m00281
Sc CLB3/ Sp cdc13	B-type cyclin	AN2137.2	72.m19703	20180.m00780
Sc CLB4/ Sp cig1	B-type cyclin
Sc CLB5	B-type cyclin
Sc CLB6	B-type cyclin
Recombination/chromosome cohesion
Sc REC114/ Sp rec7	meiotic recombination protein	No	No	No
Sc DMC1/ Sp dmc1	DNA-binding helix-hairpin-helix protein, DNA strand exchange	AN9092.2	66.m04768	20169.m00401
Sc MND1/ Sp mcp7	recombinatino and meioic nuclear division, interacts with Hop2	AN1843.2	58.m07668	20129.m00169
Sc HOP2/ Sp meu13	prevents synapsis between nonhomologous chromosomes	No	No	No
Sc SMC3/ Sp smc3	cohesin	AN6364.2	72.m19496	20116.m00127
Sc REC8/ Sp rec8	cohesin complex (meiotic)	No	No	No
Chromosome segregation
Sc STU1/ Sp dis1	spindle pole body component	AN5521.2	69.m15719	20178.m00784
Sc TID3/ Sp ncd10	chromosome segregation, kinetochore-associated Ndc80 complex	AN4969.2	59.m08873	20125.m00127	EST033732	DW710251	6e-13	ref|NP_012122.1|	TID3
Sc UBC11/ Sp ubc11	ubiquitin-conjugating enzyme, chromosome segregation in Sp	AN5495.2	69.m15458	20178.m00805	EST000719	DW406298	2e-24	ref|NP_014984.1|	UBC11
					EST001472	DW407051	1e-50	ref|NP_014984.1|	UBC11
DNA repair
Sc RAD23/ Sp rhp23	DNA excision-repair, NEF2 subunit	AN2304.2	71.m15953	20108.m00125	C1910-Contig1		2e-11	ref|NP_010877.1|	RAD23
					C2095-Contig1		7e-29	ref|NP_010877.1|	RAD23
					EST002485	DW679004	1e-13	ref|NP_010877.1|	RAD23
Sc EXO1/ Sp exo1	DNA repair, recombination	AN3035.2	59.m08982	20174.m00347
Sc HRR25/ Sp hhp1	casein kinase involved in DNA repair and chromsome segregation	AN4563.2	57.m05554	20158.m00387	C0466-Contig1		9e-43	ref|NP_015120.1|	HRR25
					EST011046	DW687565	5e-08	ref|NP_015120.1|	HRR25
Other genes in the conserved meiotic core program
Sc HUL4/ SPBP87.27	hect domain E3 ubiquitin-protein ligase	AN0444.2	54.m06635	20175.m00618	EST003770	DW680289	4e-14	ref|NP_012570.1|	HUL4
Sc LEE1/ Sp scp3	Zn finger transcription factor, unknown function	AN3447.2	59.m09478	20102.m00073	EST011340	DW687859	2e-11	ref|NP_015271.1|	LEE1
Sc ENA2/ Sp cta3	P-type ATPase sodium pump	AN6642.2,	62.m03239,	20132.m00104,	C0300-Contig1		4e-29	ref|NP_010324.1|	ENA2
					C1950-Contig1		2e-88	ref|NP_010324.1|	ENA2
					C2550-Contig1		1e-100	ref|NP_010324.1|	ENA2
					EST018111	DW694630	1e-34	ref|NP_010324.1|	ENA2
					EST012772	DW689291	4e-29	ref|NP_010324.1|	ENA2
					EST023701	DW700220	5e-30	ref|NP_010324.1|	ENA2
Sc PMC1/ SPBC839.06	vacuolar ATPase Ca2+ pump	AN1189.2	70.m15033	20168.m00440	C0300-Contig1		6e-30	ref|NP_011509.1|	PMC1
					EST018542	DW695061	1e-11	ref|NP_011509.1|	PMC1
Sc CMK2/ Sp cmk1	calmodulin-dependent protein kinase	AN3065.2,	59.m08933,	20174.m00277,	C1686-Contig1		4e-51	ref|NP_014626.1|	CMK2
					EST027357	DW703876	4e-24	ref|NP_014626.1|	CMK2
Sc CHS1/ Sp chs1	chitin synthase, pheromone inducible	AN4566.2	57.m05488	20153.m00320	C3535-Contig3		7e-26	ref|NP_014207.1|	CHS1
					EST029640	DW706159	7e-17	ref|NP_014207.1|	CHS1
Sc ISA1/ SPCC645.03C	mitochondrial matrix protein, iron metabolism	AN1974.2	58.m07579	20138.m00166	C2973-Contig1		9e-44	ref|NP_013073.1|	ISA1
Sc HTZ1/ Sp pht1	histone H2AZ varient	AN8039.2	53.m03907	20167.m00250	C0130-Contig1		1e-38	ref|NP_014631.1|	HTZ1
					EST016629	DW693148	9e-43	ref|NP_014631.1|	HTZ1
					EST022413	DW698932	8e-36	ref|NP_014631.1|	HTZ1
Sc AUT7/ SPBP8B7.24C	required for autophagic vesicle delivery to vacuole in Sc	AN5131.2	54.m06897	20128.m00130
Sc BAG7/ SPBC557.01	Rho-GAP	AN7650.2	57.m05408	20105.m00070
Sc ROM2/ SPAC1006.06	Rho-GEF	AN4719.2	71.m15707	10080.m00170
Sc RAS2/ Sp ras1	Ras	AN0182.2	71.m16065	20158.m00254	C0418-Contig1		1e-16	ref|NP_014301.1|	RAS2
					EST007067	DW683586	5e-16	ref|NP_014301.1|	RAS2
					EST006040	DW682559	3e-18	ref|NP_014301.1|	RAS2
					EST026694	DW703213	9e-33	ref|NP_014301.1|	RAS2
					EST003278	DW679797	2e-24	ref|NP_014301.1|	RAS2
					EST003859	DW680378	1e-25	ref|NP_014301.1|	RAS2
Sc GNA1/ Sp gna1	glucosamine acetyl transferase involved in cell cycle progression	AN8706.2	62.m03363	20152.m00287
Sc SGA1/ Sp meu17	sporulation-specific glucosamylase, Sp Mei4 target gene	AN8904.2	57.m05372	20130.m00115,	EST015346	DW691865	6e-06	ref|NP_012167.1|	SGA1
Sc CLG1/ SPBC1D7.03	cyclin-like protein interacts with Sc Pho85	AN4984.2	59.m08886	20125.m00144	C1352-Contig1		2e-16	ref|NP_011300.1|	CLG1
Sc CYB2/ SPAB1A11.03	cytochrome-c oxidoreductase	AN3901.2	89.m01949|	20115.m00086	C1904-Contig1		4e-63	ref|NP_013658.1|	CYB2
					C2392-Contig1		4e-29	ref|NP_013658.1|	CYB2
					C3055-Contig1		3e-07	ref|NP_013658.1|	CYB2
					EST019542	DW696061	2e-18	ref|NP_013658.1|	CYB2
					EST024151	DW700670	1e-08	ref|NP_013658.1|	CYB2
					EST009542	DW686061	4e-32	ref|NP_013658.1|	CYB2
					EST004746	DW681265	8e-50	ref|NP_013658.1|	CYB2
					EST027136	DW703655	7e-10	ref|NP_013658.1|	CYB2
					EST032495	DW709014	5e-10	ref|NP_013658.1|	CYB2
					EST023910	DW700429	4e-56	ref|NP_013658.1|	CYB2
					EST001612	DW407191	6e-14	ref|NP_013658.1|	CYB2
					EST003703	DW680222	5e-24	ref|NP_013658.1|	CYB2
					EST004317	DW680836	6e-10	ref|NP_013658.1|	CYB2
					EST004490	DW681009	2e-18	ref|NP_013658.1|	CYB2
Sc ECM4/ SPCC1281.07C	glutathione-S-transferase domain, unknown function	AN5831.2	72.m19666	20097.m00066	C2907-Contig1		1e-32	ref|NP_013002.1|	ECM4
Sc TOS7/ SPCC1739.10	unknown function in yeasts, putative membrane component of	palI	59.m09122	20164.m00305
Sc ARN2/ SPCC61.01C	ARN family of transporters for siderophore-iron chelates	AN5378.2	65.m07225	20176.m00502	C0969-Contig1		1e-24	ref|NP_011816.1|	ARN2
					C1103-Contig1		1e-11	ref|NP_011816.1|	ARN2
					C1162-Contig1		3e-14	ref|NP_011816.1|	ARN2
					C3390-Contig1		2e-78	ref|NP_011816.1|	ARN2
					EST014079	DW690598	4e-20	ref|NP_011816.1|	ARN2
					EST029738	DW706257	4e-09	ref|NP_011816.1|	ARN2
Sc GTT1/ SPAC688.04C	ER associated glutathione S-transferase	AN0629.2	70.m15652	20155.m00295	C1824-Contig1		9e-24	ref|NP_012304.1|	GTT1
Sc RIB5/ SPCC1450.13C	riboflavin synthase, alpha subunit	AN4231.2	54.m06785	20071.m00045	C0481-Contig1		1e-61	ref|NP_009815.1|	RIB5
Sc CHO1/ SPCC1442.12	phosphatidylserine synthase	AN5661.2	58.m08891	20179.m00714	C1663-Contig1		2e-42	ref|NP_010943.1|	CHO1
					EST005751	DW682270	2e-35	ref|NP_010943.1|	CHO1
Sc XKS1/ SPCPJ732.02C	xyulose kinase	AN8790.2	71.m15584	20113.m00155
Sc PCT1/ SPCC1827.02C	CTP:phosphocholine cytidylyltransferase	AN1357.2	70.m14873	20074.m00033
Sc ELC1/ SPBC1861.07	transcription elongation factor	No	69.m15210	20101.m00073	EST021365	DW697884	6e-07	ref|NP_015279.1|	ELC1
Sc SYF2/ SPBC3E7.13C	splicesome component	AN1861.2	58.m07654	20129.m00143
Sc PGM2/ SPBC32F12.10	phosphoglucomutase	AN2867.2	59.m08711	20175.m00469	C1667-Contig1		1e-73	ref|NP_013823.1|	PGM2
					EST000595	DW406174	6e-52	ref|NP_013823.1|	PGM2
Sc RKI1/ Sp ppi	ribose-5-phosphate isomerase	AN2440.2	69.m15218	20101.m00084	EST024450	DW700969	2e-25	ref|NP_014738.1|	RKI1
Sc SUR4/ SPAC1B2.03C	long chain fatty acid elongation enzyme	AN8117.2	53.m03827	20159.m00172	EST014872	DW691391	4e-52	ref|NP_013476.1|	SUR4
Sc PIB1/ SPBC36B7.05C	RING-type ubiquitin ligase, FYVE finger domain	AN0627.2*	70.m15658*	20174.m00539*,
Sc PIN3/ Sp csh3	SH3-domain protein	AN2995.2	59.m09437	20174.m00392	C1574-Contig1		4e-16	ref|NP_015480.1|	PIN3
Sc SSO2/ Sp sso1	syntaxin	AN3416.2	66.m04618	20041.m00017
Sc FBP1/ Sp fbp1	fructose-1,6-biphosphatase	AN5604.2	58.m07528	20138.m00109	C3043-Contig1		3e-88	ref|NP_013481.1|	FBP1
Sc GLG1/ SPBC4C3.08	self-glucosylating initiator of glycogen synthesis	AN4082.2	54.m06723	No
Sc ARE2/ SPAC13G7.05	acyl-CoA:sterol acyltransferase	AN4208.2	54.m06767	20068.m00041
Sc GDI1/ Sp gdi1	secretory pathway regulator	AN5895.2	72.m19235	20082.m00039	C3084-Contig1		8e-91	ref|NP_011062.1|	GDI1
Sc PDC1/ SPAC3H8.01	pyruvate decarboxylase	AN4888.2	59.m08784	20175.m00382	C1134-Contig1		6e-27	ref|NP_013145.1|	PDC1
					C2345-Contig1		5e-74	ref|NP_013145.1|	PDC1
Sc OXR1/ SPAC8C9.16C	unknown function	AN3004.2	59.m09010	20174.m00378	C1682-Contig1		3e-10	ref|NP_015128.1|	OXR1
					C1799-Contig1		2e-41	ref|NP_015128.1|	OXR1
Sc KGD1// SPBC3H7.03C	mitochondrial alpha-ketoglutarate dehydrogenase complex	AN5571.2	58.m07497	20165.m00219	C2557-Contig1		1e-117	ref|NP_012141.1|	KGD1
					C3180-Contig1		0	ref|NP_012141.1|	KGD1
					EST018022	DW694541	6e-40	ref|NP_012141.1|	KGD1
Sc DAP1/ SPAC26H5.15	Sc damage response, related to mammalian membrane progesterone receptors	AN4939.2	59.m08843	20175.m00316	EST029980	DW706499	3e-15	ref|NP_015155.1|	DAP1
Results from Aspergillus in this table are cited from Galagan, J.E., et al. 2005,Nature.,438,1105-1115
* homology limited to functional domain
**present but missing in official annotation
Sc=Saccharomycese cerevisiae; Sp=Schizosaccharomyces pombe; Nc=Neurospora crassa; Um=Ustilago maydis; Pa=Podospora anserina
