# Supplementary material for: Analysis of the dermatophyte Trichophyton rubrum expressed sequence tags
Source: BMC Genomics. 2006 Oct 11;7:255. doi: 10.1186/1471-2164-7-255 (PMC1621083; doi:10.1186/1471-2164-7-255)
Supplement: Additional File 6 — secreted proteins. [file 1471-2164-7-255-S6.xls]

## Sheet: Sheet1
Some T. rubrum putative secreted proteins
Contig/EST Namer	GenBank Acc No.	Signals*	E_value	Accession	Product
C0152-Contig1			2e-49	ref|NP_885380.1|	putattive exported protein [Bordetella parapertussis 12822]
C0228-Contig1			7e-13	emb|CAE42011.1|	putative exported protein [Bordetella pertussis Tohama I]
C0342-Contig1		NN::HMM	6e-17	emb|CAH08393.1|	putative exported TonB-dependent receptor protein [Bacteroides fragilis NCTC 9343]
C0683-Contig1		NN::HMM	1e-70	gb|EAL91448.1|	secretory protein SSP120, putative [Aspergillus fumigatus Af293]
C0812-Contig1		NN	9e-55	gb|EAL89822.1|	secretory component protein shr3, putative [Aspergillus fumigatus Af293]
C0908-Contig1		NN::HMM	6e-41	ref|NP_886037.1|	putative exported solute binding protein [Bordetella parapertussis 12822]
C0919-Contig1		NN::HMM	6e-80	emb|CAE31590.1|	putative exported protein [Bordetella bronchiseptica RB50]
C0978-Contig1			5e-43	emb|CAE31350.1|	putative exported protein [Bordetella bronchiseptica RB50]
C0990-Contig1		NN::HMM	2e-95	emb|CAE35373.1|	putative exported protein [Bordetella bronchiseptica RB50]
C1028-Contig1		NN::HMM	1e-11	emb|CAE32913.1|	putative exported protein [Bordetella bronchiseptica RB50]
C1252-Contig1		NN::HMM	1e-23	emb|CAE44696.1|	putative exported protein [Bordetella pertussis Tohama I]
C1315-Contig1			1e-109	gb|AAS19460.1|	Tri r2 allergen [Trichophyton rubrum]
			1e-102	gb|AAS45671.1|	subtilisin-like protease SUB6 [Arthroderma benhamiae]
C1421-Contig1			1e-25	ref|ZP_00193965.2|	COG3468: Type V secretory pathway, adhesin AidA [Mesorhizobium sp. BNC1]
C1665-Contig1			1e-58	emb|CAE31682.1|	putative exported protein [Bordetella bronchiseptica RB50]
C1674-Contig1		NN::HMM	3e-45	emb|CAE35762.1|	putative exported protein [Bordetella bronchiseptica RB50]
C1719-Contig1			7e-27	emb|CAE33378.1|	putative exported protein [Bordetella bronchiseptica RB50]
C1909-Contig1		NN	3e-33	ref|ZP_00218022.1|	COG3468: Type V secretory pathway, adhesin AidA [Burkholderia cepacia R18194]
C1972-Contig1		NN	1e-68	ref|ZP_00141545.1|	COG0805: Sec-independent protein secretion pathway component TatC [Pseudomonas aeruginosa UCBPP-PA14]
C2127-Contig1			9e-52	emb|CAE44782.1|	putative exported protein [Bordetella pertussis Tohama I]
C2146-Contig1			4e-46	ref|NP_105598.1|	similar to secreted protein MPB70 (and transforming growth factor-induced protein) [Mesorhizobium loti MAFF303099]
C2165-Contig1			1e-24	ref|NP_884491.1|	putative type III secretion protein [Bordetella parapertussis 12822]
C2169-Contig1			1e-24	emb|CAE33627.1|	putative exported protein [Bordetella bronchiseptica RB50]
C2196-Contig1			4e-43	ref|ZP_00264786.1|	COG2804: Type II secretory pathway, ATPase PulE/Tfp pilus assembly pathway, ATPase PilB [Pseudomonas fluorescens PfO-1]
C2199-Contig1		NN::HMM	1e-173	gb|AAR02424.1|	subtilisin-like protease SUB5 [Trichophyton rubrum]
C2206-Contig1		NN::HMM	1e-53	ref|ZP_00262542.1|	COG1989: Type II secretory pathway, prepilin signal peptidase PulO and related peptidases [Pseudomonas fluorescens PfO-1]
C2436-Contig1		NN	1e-133	ref|YP_234816.1|	Secretion protein HlyD [Pseudomonas syringae pv. syringae B728a]
C2528-Contig1		NN	1e-131	gb|AAS19460.1|	Tri r2 allergen [Trichophyton rubrum]
		NN	1e-119	gb|AAS45678.1|	subtilisin-like protease SUB6 [Trichophyton verrucosum]
C2586-Contig1			8e-49	ref|ZP_00263316.1|	COG1886: Flagellar motor switch/type III secretory pathway protein [Pseudomonas fluorescens PfO-1]
C2701-Contig1		NN::HMM	1e-115	ref|ZP_00266036.1|	COG2831: Hemolysin activation/secretion protein [Pseudomonas fluorescens PfO-1]
C2728-Contig1			1e-105	ref|ZP_00263100.1|	COG0826: Collagenase and related proteases [Pseudomonas fluorescens PfO-1]
C2768-Contig1		NN::HMM	4e-16	gb|EAL87256.1|	non-classical export protein (Nce2), putative [Aspergillus fumigatus Af293]
C2818-Contig1			1e-105	gb|EAL88420.1|	related to export control protein CHS7 [Aspergillus fumigatus Af293]
C2910-Contig1		NN	2e-46	ref|ZP_00459076.1|	Secretion protein HlyD [Burkholderia cenocepacia HI2424]
C2975-Contig1			4e-25	emb|CAB88892.1|	putative D-alanyl-D-alanine dipeptidase (putative secreted protein) [Streptomyces coelicolor A3(2)]
C3028-Contig1		NN::HMM	1e-154	gb|EAL92441.1|	aspartic endopeptidase Pep2 [Aspergillus fumigatus Af293]
C3039-Contig1			6e-88	gb|AAR11460.1|	subtilisin-like protease SUB1 [Trichophyton rubrum]
C3056-Contig1		NN::HMM	6e-30	ref|NP_793397.1|	HlyD family secretion protein [Pseudomonas syringae pv. tomato str. DC3000]
C3197-Contig1		NN::HMM	2e-55	ref|NP_793094.1|	general secretion pathway protein K, putative [Pseudomonas syringae pv. tomato str. DC3000]
C3232-Contig1			1e-110	ref|ZP_00263327.1|	COG1766: Flagellar biosynthesis/type III secretory pathway lipoprotein [Pseudomonas fluorescens PfO-1]
C3261-Contig1		NN::HMM	1e-58	ref|ZP_00263708.1|	COG2831: Hemolysin activation/secretion protein [Pseudomonas fluorescens PfO-1]
C3339-Contig1			1e-74	ref|ZP_00263100.1|	COG0826: Collagenase and related proteases [Pseudomonas fluorescens PfO-1]
EST015449	DW691968		2e-22	emb|CAE33538.1|	putative exported protein [Bordetella bronchiseptica RB50]
EST017105	DW693624	NN	1e-20	gb|AAS45106.1|	secreted protein [Alcaligenes faecalis]
EST017502	DW694021		3e-46	ref|ZP_00415392.1|	Secretion protein HlyD [Azotobacter vinelandii AvOP]
EST019796	DW696315		7e-64	emb|CAE42913.1|	putative exported protein [Bordetella pertussis Tohama I]
EST020336	DW696855		2e-59	gb|AAN03632.1|	secreted dipeptidylpeptidase V [Trichophyton rubrum]
EST019503	DW696022		4e-39	gb|AAN03637.1|	putative secreted metalloprotease 1 [Trichophyton rubrum]
EST019605	DW696124	NN::HMM	2e-35	emb|CAC92292.1|	putative exported protein [Yersinia pestis CO92]
EST023963	DW700482		3e-14	ref|NP_884686.1|	putative secreted oxidoreductase [Bordetella parapertussis 12822]
EST006934	DW683453		4e-19	emb|CAE34629.1|	putative exported protein [Bordetella bronchiseptica RB50]
EST007901	DW684420		4e-36	emb|CAE42911.1|	putative exported protein [Bordetella pertussis Tohama I]
EST008041	DW684560		3e-10	ref|NP_884491.1|	putative type III secretion protein [Bordetella parapertussis 12822]
EST008024	DW684543	NN::HMM	1e-76	emb|CAE35112.1|	putative exported protein [Bordetella bronchiseptica RB50]
EST008405	DW684924		4e-27	emb|CAE32417.1|	putative exported protein [Bordetella bronchiseptica RB50]
EST008378	DW684897		9e-10	gb|AAN69797.1|	pyoverdine ABC export system, permease/ATP-binding protein [Pseudomonas putida KT2440]
EST008556	DW685075	NN::HMM	1e-52	gb|AAR11460.1|	subtilisin-like protease SUB1 [Trichophyton rubrum]
EST008760	DW685279		9e-16	emb|CAC18321.1|	secretion related GTPase (SrgD) [Aspergillus niger]
EST006373	DW682892		9e-18	pir||S77636	exopolysaccharide I export protein B - Pseudomonas solanacearum
EST010821	DW687340	NN::HMM	2e-24	ref|NP_522636.1|	PROBABLE ACTIVATION/SECRETION PROTEIN [Ralstonia solanacearum GMI1000]
EST011176	DW687695	NN	1e-31	ref|ZP_00464148.1|	Secretion protein HlyD [Burkholderia cenocepacia HI2424]
EST011690	DW688209		6e-15	emb|CAE30933.1|	putative exported protein [Bordetella bronchiseptica RB50]
EST011701	DW688220		1e-29	gb|AAC49253.2|	43 kDa secreted glycoprotein precursor [Paracoccidioides brasiliensis]
EST015210	DW691729		2e-09	ref|NP_884489.1|	putative type III secretion protein [Bordetella parapertussis 12822]
EST010034	DW686553	NN	3e-81	gb|AAR11460.1|	subtilisin-like protease SUB1 [Trichophyton rubrum]
EST010327	DW686846	NN	1e-76	gb|AAR11460.1|	subtilisin-like protease SUB1 [Trichophyton rubrum]
EST010693	DW687212	NN	1e-80	gb|AAR11460.1|	subtilisin-like protease SUB1 [Trichophyton rubrum]
EST024772	DW701291		4e-14	ref|NP_249378.1|	probable type II secretion system protein [Pseudomonas aeruginosa PAO1]
EST024948	DW701467		5e-27	gb|AAF37300.1|	secretory pathway Ca2+-ATPase [Aspergillus niger]
EST025401	DW701920		2e-13	ref|YP_233651.1|	Type I secretion outer membrane protein, TolC [Pseudomonas syringae pv. syringae B728a]
EST025417	DW701936		7e-56	emb|CAE34074.1|	putative exported protein [Bordetella bronchiseptica RB50]
EST025536	DW702055	NN	8e-81	emb|CAE32515.1|	putative exported protein [Bordetella bronchiseptica RB50]
EST027257	DW703776		2e-15	emb|CAG75984.1|	putative exported protein [Erwinia carotovora subsp. atroseptica SCRI1043]
EST028533	DW705052		2e-32	ref|ZP_00216648.1|	COG3468: Type V secretory pathway, adhesin AidA [Burkholderia cepacia R18194]
EST028483	DW705002		3e-53	ref|NP_884489.1|	putative type III secretion protein [Bordetella parapertussis 12822]
EST028720	DW705239		9e-10	emb|CAE42136.1|	putative exported protein [Bordetella pertussis Tohama I]
EST029244	DW705763	NN::HMM	8e-48	emb|CAE32138.1|	putative exported protein [Bordetella bronchiseptica RB50]
EST029625	DW706144	NN	3e-07	emb|CAE31682.1|	putative exported protein [Bordetella bronchiseptica RB50]
EST029609	DW706128	NN::HMM	3e-41	emb|CAE43075.1|	putative exported protein [Bordetella pertussis Tohama I]
EST030022	DW706541		1e-13	emb|CAE32256.1|	putative exported protein [Bordetella bronchiseptica RB50]
EST029785	DW706304		4e-10	ref|ZP_00193965.2|	COG3468: Type V secretory pathway, adhesin AidA [Mesorhizobium sp. BNC1]
EST030110	DW706629		2e-09	emb|CAE42216.1|	putative exported protein [Bordetella pertussis Tohama I]
EST030699	DW707218		6e-44	emb|CAE31829.1|	putative exported protein [Bordetella bronchiseptica RB50]
EST031153	DW707672		1e-25	emb|CAE41851.1|	putative exported protein [Bordetella pertussis Tohama I]
EST031576	DW708095		1e-34	emb|CAE32518.1|	putative exported protein [Bordetella bronchiseptica RB50]
EST032016	DW708535	NN	1e-61	emb|CAE44784.1|	putative exported protein [Bordetella pertussis Tohama I]
EST032132	DW708651		3e-18	emb|CAE35080.1|	putative exported protein [Bordetella bronchiseptica RB50]
EST032560	DW709079	NN::HMM	8e-65	ref|NP_883923.1|	putative HlyD family secretion protein [Bordetella parapertussis 12822]
EST032505	DW709024		4e-41	ref|YP_235364.1|	Secretion protein HlyD [Pseudomonas syringae pv. syringae B728a]
EST032772	DW709291		3e-23	emb|CAE31152.1|	putative exported protein [Bordetella bronchiseptica RB50]
EST033217	DW709736		5e-35	emb|CAE32224.1|	putative exported protein [Bordetella bronchiseptica RB50]
EST033076	DW709595	NN::HMM	1e-28	ref|YP_233651.1|	Type I secretion outer membrane protein, TolC [Pseudomonas syringae pv. syringae B728a]
EST033480	DW709999	NN	2e-81	emb|CAE32675.1|	putative exported protein [Bordetella bronchiseptica RB50]
EST033330	DW709849		2e-57	pir||S77636	exopolysaccharide I export protein B - Pseudomonas solanacearum
EST033647	DW710166		6e-40	emb|CAE34649.1|	putative exported protein [Bordetella bronchiseptica RB50]
EST033850	DW710369		4e-81	emb|CAE33388.1|	putative exported protein [Bordetella bronchiseptica RB50]
EST034033	DW710552		8e-21	ref|NP_251526.1|	probable secretion protein [Pseudomonas aeruginosa PAO1]
EST034255	DW710774		3e-12	ref|ZP_00267150.1|	COG2804: Type II secretory pathway, ATPase PulE/Tfp pilus assembly pathway, ATPase PilB [Pseudomonas fluorescens PfO-1]
EST034361	DW710880	NN	1e-67	emb|CAE32675.1|	putative exported protein [Bordetella bronchiseptica RB50]
EST023187	DW699706	NN::HMM	2e-47	gb|EAK98021.1|	C. albicans secretory lipase 5 [Candida albicans SC5314]
EST023217	DW699736	NN	3e-44	ref|NP_249372.1|	probable type II secretion system protein [Pseudomonas aeruginosa PAO1]
EST001275	DW406854	NN::HMM	4e-82	gb|AAS45677.1|	subtilisin-like protease SUB5 [Trichophyton verrucosum]
EST003585	DW680104		2e-70	gb|EAL87982.1|	zinc metallopeptidase, putative [Aspergillus fumigatus Af293]
EST003779	DW680298	NN::HMM	1e-122	gb|AAN03632.1|	secreted dipeptidylpeptidase V [Trichophyton rubrum]
EST003650	DW680169	NN::HMM	1e-125	gb|AAN03637.1|	putative secreted metalloprotease 1 [Trichophyton rubrum]
EST004055	DW680574	NN::HMM	3e-42	gb|AAR87747.2|	aspartic proteinase precursor [Botryotinia fuckeliana]
EST004477	DW680996	NN::HMM	1e-49	emb|CAD24008.1|	subtilisin-like protease 1 [Microsporum canis]
EST004241	DW680760	NN::HMM	1e-110	gb|AAN03637.1|	putative secreted metalloprotease 1 [Trichophyton rubrum]
*NN means this protein is predicted with a putative signal peptide by neural network and HMM means this protein is predicted with a putative signal peptide by hidden markov model
